# Supplementary material for: catena-Poly[bis­(4-amino­pyridinium) [[diaqua­manganese(II)]-di-μ-chlorido] dichloride]
Source: Acta Crystallogr Sect E Struct Rep Online. 2009 Jul 15;65(Pt 8):m921. doi: 10.1107/S1600536809026804 (PMC2977461; doi:10.1107/S1600536809026804)
Supplement: Supplementary file 1 [file e-65-0m921-sup1.cif]

##############################################################################
###                                                                        ###
###        Electronic paper (Acta Crystallographica Section E)             ###
###                                                                        ###
##############################################################################
#                                                                            #
# This CIF contains the data in a paper accepted for publication in Acta     #
# Crystallographica Section E. It conforms to the requirements of Notes      #
# for Authors for Section E, and has been peer reviewed under the auspices   #
# of the IUCr Commission on Journals.                                        #
#                                                                            #
# Full details of the Crystallographic Information File format               #
# are given in the paper "The Crystallographic Information File (CIF):       #
# a New Standard Archive File for Crystallography" by S. R. Hall, F. H.      #
# Allen and I. D. Brown [Acta Cryst. (1991), A47, 655-685].                  #
#                                                                            #
# The current version of the core CIF dictionary is obtainable from          #
# ftp://ftp.iucr.org/pub/cif_core.dic. The current version number is 2.4.    #
#                                                                            #
# Software is freely available for graphical display of the structure(s) in  #
# this CIF.  For information consult the CIF home page http://www.iucr.org/  #
# cif/home.html                                                              #
#                                                                            #
# This file may be used for bona fide research purposes within the           #
# scientific community so long as proper attribution is given to the journal # 
# article from which it was obtained.                                        #
#                                                                            #
##############################################################################
                                             
data_I
_audit_creation_method     SHELXL-97
_chemical_name_systematic
;
<i>catena</i>-poly[bis(4-aminopyridinium)
[[diaquamanganese(II)]-di-\m-chlorido] dichloride]
;
_chemical_name_common     ?
_chemical_formula_moiety     '2(C5 H6 N2 +), Cl2 H4 Mn O2, 2(Cl -)'
_chemical_formula_sum     'C10 H16 Cl4 Mn N4 O2'
_chemical_formula_iupac     '(C5 H7 N2)2 [Mn Cl2 (H2 O)2] Cl2'
_chemical_formula_weight     421.01
_chemical_melting_point     ?
_symmetry_cell_setting     monoclinic
_symmetry_space_group_name_H-M     'P 21/c'
_symmetry_space_group_name_Hall     '-P 2ybc'
loop_
    _symmetry_equiv_pos_as_xyz
    'x, y, z'
    '-x, y+1/2, -z+1/2'
    '-x, -y, -z'
    'x, -y-1/2, z-1/2'
_cell_length_a     3.9460(10)
_cell_length_b     17.586(6)
_cell_length_c     12.845(4)
_cell_angle_alpha     90.00
_cell_angle_beta     93.48(3)
_cell_angle_gamma     90.00
_cell_volume     889.7(5)
_cell_formula_units_Z     2
_cell_measurement_reflns_used     25
_cell_measurement_theta_min     10
_cell_measurement_theta_max     15
_cell_measurement_temperature     298(2)
_exptl_crystal_description     prism
_exptl_crystal_colour     colourless
_exptl_crystal_size_max     0.05
_exptl_crystal_size_mid     0.04
_exptl_crystal_size_min     0.02
_exptl_crystal_density_diffrn     1.572
_exptl_crystal_density_meas     ?
_exptl_crystal_density_method     'not measured'
_exptl_crystal_F_000     426
_exptl_absorpt_coefficient_mu     1.349
_exptl_absorpt_correction_type     psi-scan
_exptl_absorpt_process_details     '(North <i>et al.</i>,  1968)'
_exptl_absorpt_correction_T_min     0.9161
_exptl_absorpt_correction_T_max     0.9988
_exptl_special_details
;
Refinement of F\^2\^ against ALL reflections. The weighted <i>R</i>-factor
<i>wR</i> and goodness of fit S are based on F\^2\^, conventional
<i>R</i>-factors <i>R</i> are based on F, with F set to zero for negative
F\^2\^. The threshold expression of F\^2\^ > 2sigma(F\^2\^) is used only for
calculating <i>R</i>-factors(gt) <i>etc</i>. and is not relevant to the choice
of reflections for refinement. <i>R</i>-factors based on F\^2\^ are
statistically about twice as large as those based on F, and R-- factors based
on ALL data will be even larger.
;
_diffrn_radiation_type     MoK\a
_diffrn_radiation_wavelength     0.71073
_diffrn_radiation_source     'fine-focus sealed tube'
_diffrn_radiation_monochromator     graphite
_diffrn_measurement_device_type     'Enraf--Nonius CAD-4'
_diffrn_measurement_device     '\k-geometry diffractometer'
_diffrn_measurement_method     'non-profiled \w/2\q'
_diffrn_reflns_number     2516
_diffrn_reflns_av_R_equivalents     0.0169
_diffrn_reflns_av_sigmaI/netI     0.0366
_diffrn_reflns_theta_min     2.32
_diffrn_reflns_theta_max     26.98
_diffrn_reflns_theta_full     26.98
_diffrn_measured_fraction_theta_max     0.986
_diffrn_measured_fraction_theta_full     0.986
_diffrn_reflns_limit_h_min     -5
_diffrn_reflns_limit_h_max     1
_diffrn_reflns_limit_k_min     0
_diffrn_reflns_limit_k_max     22
_diffrn_reflns_limit_l_min     -16
_diffrn_reflns_limit_l_max     16
_diffrn_standards_number     2
_diffrn_standards_interval_time     120
_diffrn_standards_decay_%     1
loop_
    _diffrn_standard_refln_index_h
    _diffrn_standard_refln_index_k
    _diffrn_standard_refln_index_l
    0 12 2
    0 4 8
_refine_special_details
;
Refinement of <i>F</i>^2^ against ALL reflections. The weighted <i>R</i>-factor
<i>wR</i> and goodness of fit <i>S</i> are based on <i>F</i>^2^, conventional
<i>R</i>-factors <i>R</i> are based on <i>F</i>, with <i>F</i> set to zero for
negative <i>F</i>^2^. The threshold expression of <i>F</i>^2^ >
\s(<i>F</i>^2^) is used only for calculating <i>R</i>-factors(gt) <i>etc</i>.
and is not relevant to the choice of reflections for refinement.
<i>R</i>-factors based on <i>F</i>^2^ are statistically about twice as large
as those based on <i>F</i>, and <i>R</i>- factors based on ALL data will be
even larger.
;
_reflns_number_total     1892
_reflns_number_gt     1473
_reflns_threshold_expression     I>2\s(I)
_refine_ls_structure_factor_coef     Fsqd
_refine_ls_matrix_type     full
_refine_ls_R_factor_all     0.0538
_refine_ls_R_factor_gt     0.0355
_refine_ls_wR_factor_gt     0.0871
_refine_ls_wR_factor_ref     0.0953
_refine_ls_goodness_of_fit_ref     1.042
_refine_ls_restrained_S_all     1.054
_refine_ls_number_reflns     1892
_refine_ls_number_parameters     112
_refine_ls_number_restraints     43
_refine_ls_hydrogen_treatment     constr
_refine_ls_weighting_scheme     calc
_refine_ls_weighting_details
         'calc w=1/[\s^2^(Fo^2^)+(0.0506P)^2^+0.1303P] where P=(Fo^2^+2Fc^2^)/3'
_atom_sites_solution_hydrogens     geom
_atom_sites_solution_primary     direct
_atom_sites_solution_secondary     difmap
_refine_ls_shift/su_max     0.001
_refine_ls_shift/su_mean     0.000
_refine_diff_density_max     0.380
_refine_diff_density_min     -0.451
_refine_ls_extinction_method     none
_refine_ls_extinction_coef     ?
loop_
    _atom_type_symbol
    _atom_type_description
    _atom_type_scat_dispersion_real
    _atom_type_scat_dispersion_imag
    _atom_type_scat_source
    'C' 'C' 0.0033 0.0016
                         'International Tables Vol C Tables 4.2.6.8 and 6.1.1.4'
    'H' 'H' 0.0000 0.0000
                         'International Tables Vol C Tables 4.2.6.8 and 6.1.1.4'
    'Cl' 'Cl' 0.1484 0.1585
                         'International Tables Vol C Tables 4.2.6.8 and 6.1.1.4'
    'Mn' 'Mn' 0.3368 0.7283
                         'International Tables Vol C Tables 4.2.6.8 and 6.1.1.4'
    'N' 'N' 0.0061 0.0033
                         'International Tables Vol C Tables 4.2.6.8 and 6.1.1.4'
    'O' 'O' 0.0106 0.0060
                         'International Tables Vol C Tables 4.2.6.8 and 6.1.1.4'
_computing_data_collection
                'CAD-4 EXPRESS (Duisenberg, 1992; Mac\'i\<cek & Yordanov, 1992)'
_computing_cell_refinement
                'CAD-4 EXPRESS (Duisenberg, 1992; Mac\'i\<cek & Yordanov, 1992)'
_computing_data_reduction     'XCAD4 (Harms & Wocadlo, 1995)'
_computing_structure_solution     'SHELXS97 (Sheldrick, 2008)'
_computing_structure_refinement     'SHELXL97 (Sheldrick, 2008)'
_computing_molecular_graphics
                           'PLATON (Spek, 2009) and DIAMOND (Brandenburg, 2006)'
_computing_publication_material     'WinGX (Farrugia, 1999)'
loop_
    _atom_site_type_symbol
    _atom_site_label
    _atom_site_fract_x
    _atom_site_fract_y
    _atom_site_fract_z
    _atom_site_U_iso_or_equiv
    _atom_site_adp_type
    _atom_site_calc_flag
    _atom_site_refinement_flags
    _atom_site_occupancy
    _atom_site_disorder_assembly
    _atom_site_disorder_group
    Mn Mn1 0.5000 0.5000 1.0000 0.03113(15) Uani d S 1 . .
    Cl Cl1 0.05805(18) 0.09651(5) 0.82588(5) 0.0535(2) Uani d . 1 . .
    Cl Cl2 -0.01007(15) 0.40847(3) 0.95374(5) 0.03833(17) Uani d . 1 . .
    O O1 0.4739(4) 0.54280(11) 0.84390(13) 0.0451(5) Uani d . 1 . .
    H HW1 0.6426 0.5601 0.8110 0.068 Uiso d R 1 . .
    H HW2 0.3186 0.5559 0.8160 0.068 Uiso d R 1 . .
    N N1 0.2765(11) 0.2731(2) 0.7899(3) 0.0640(10) Uani d PD 0.72 A 1
    H H1A 0.2411 0.2253 0.7984 0.077 Uiso calc PR 0.72 A 1
    H H1B 0.2264 0.3050 0.8374 0.077 Uiso calc PR 0.72 A 1
    N N2 0.6831(9) 0.3534(2) 0.5246(3) 0.0569(9) Uani d PD 0.72 A 1
    C C1 0.4091(13) 0.2978(3) 0.7031(3) 0.0501(6) Uani d PD 0.72 A 1
    C C2 0.4949(15) 0.2487(3) 0.6239(4) 0.0501(6) Uani d PD 0.72 A 1
    H H2 0.4608 0.1966 0.6298 0.060 Uiso calc PR 0.72 A 1
    C C3 0.6292(14) 0.2782(3) 0.5378(4) 0.0501(6) Uani d PD 0.72 A 1
    H H3 0.6869 0.2451 0.4853 0.060 Uiso calc PR 0.72 A 1
    C C4 0.6020(12) 0.4012(3) 0.6012(3) 0.0501(6) Uani d PD 0.72 A 1
    H H4 0.6453 0.4528 0.5937 0.060 Uiso calc PR 0.72 A 1
    C C5 0.4562(16) 0.3764(4) 0.6909(5) 0.0501(6) Uani d PD 0.72 A 1
    H H5 0.3920 0.4107 0.7412 0.060 Uiso calc PR 0.72 A 1
    N N1' 0.704(3) 0.4342(5) 0.5481(7) 0.060(3) Uani d PD 0.28 B 2
    H H1'1 0.7695 0.4343 0.4855 0.072 Uiso calc PR 0.28 B 2
    H H1'2 0.6962 0.4761 0.5824 0.072 Uiso calc PR 0.28 B 2
    N N2' 0.400(2) 0.2381(5) 0.6940(6) 0.049(2) Uani d PD 0.28 B 2
    C C1' 0.614(3) 0.3697(5) 0.5917(8) 0.0483(15) Uani d PD 0.28 B 2
    C C2' 0.619(4) 0.3023(5) 0.5432(10) 0.0483(15) Uani d PD 0.28 B 2
    H H2' 0.6893 0.2985 0.4756 0.058 Uiso calc PR 0.28 B 2
    C C3' 0.517(4) 0.2379(6) 0.5971(8) 0.0483(15) Uani d PD 0.28 B 2
    H H3' 0.5299 0.1912 0.5635 0.058 Uiso calc PR 0.28 B 2
    C C4' 0.377(3) 0.3078(5) 0.7366(9) 0.0483(15) Uani d PD 0.28 B 2
    H H4' 0.2683 0.3122 0.7986 0.058 Uiso calc PR 0.28 B 2
    C C5' 0.507(4) 0.3743(10) 0.6929(12) 0.0483(15) Uani d PD 0.28 B 2
    H H5' 0.5207 0.4197 0.7301 0.058 Uiso calc PR 0.28 B 2
loop_
    _atom_site_aniso_label
    _atom_site_aniso_U_11
    _atom_site_aniso_U_22
    _atom_site_aniso_U_33
    _atom_site_aniso_U_12
    _atom_site_aniso_U_13
    _atom_site_aniso_U_23
    Mn1 0.0294(3) 0.0381(3) 0.0263(2) 0.0004(2) 0.00499(18) 0.00265(19)
    Cl1 0.0426(4) 0.0783(5) 0.0402(3) -0.0008(3) 0.0075(3) -0.0189(3)
    Cl2 0.0326(3) 0.0375(3) 0.0455(3) 0.0002(2) 0.0071(2) -0.0063(2)
    O1 0.0335(9) 0.0706(13) 0.0317(9) 0.0022(9) 0.0050(7) 0.0172(8)
    N1 0.086(3) 0.061(2) 0.0471(19) -0.003(2) 0.0207(19) 0.0011(17)
    N2 0.051(2) 0.078(3) 0.0413(19) 0.0024(19) 0.0022(16) 0.0057(18)
    C1 0.0557(14) 0.0510(11) 0.0435(11) 0.0032(12) 0.0032(10) -0.0060(10)
    C2 0.0557(14) 0.0510(11) 0.0435(11) 0.0032(12) 0.0032(10) -0.0060(10)
    C3 0.0557(14) 0.0510(11) 0.0435(11) 0.0032(12) 0.0032(10) -0.0060(10)
    C4 0.0557(14) 0.0510(11) 0.0435(11) 0.0032(12) 0.0032(10) -0.0060(10)
    C5 0.0557(14) 0.0510(11) 0.0435(11) 0.0032(12) 0.0032(10) -0.0060(10)
    N1' 0.094(8) 0.049(5) 0.038(4) -0.017(5) 0.002(5) -0.003(4)
    N2' 0.052(5) 0.050(5) 0.045(5) 0.000(4) 0.005(4) -0.004(4)
    C1' 0.052(3) 0.040(3) 0.052(3) 0.008(2) -0.002(3) -0.018(3)
    C2' 0.052(3) 0.040(3) 0.052(3) 0.008(2) -0.002(3) -0.018(3)
    C3' 0.052(3) 0.040(3) 0.052(3) 0.008(2) -0.002(3) -0.018(3)
    C4' 0.052(3) 0.040(3) 0.052(3) 0.008(2) -0.002(3) -0.018(3)
    C5' 0.052(3) 0.040(3) 0.052(3) 0.008(2) -0.002(3) -0.018(3)
_geom_special_details
;
All e.s.d.'s (except the e.s.d. in the dihedral angle between two l.s. planes)
are estimated using the full covariance matrix. The cell e.s.d.'s are taken
into account individually in the estimation of e.s.d.'s in distances, angles
and torsion angles; correlations between e.s.d.'s in cell parameters are only
used when they are defined by crystal symmetry. An approximate (isotropic)
treatment of cell e.s.d.'s is used for estimating e.s.d.'s involving l.s.
planes.
;
loop_
    _geom_bond_atom_site_label_1
    _geom_bond_atom_site_label_2
    _geom_bond_site_symmetry_2
    _geom_bond_distance
    _geom_bond_publ_flag
    Mn1 O1 3_667 2.1383(17) ?
    Mn1 O1 . 2.1383(17) ?
    Mn1 Cl2 1_655 2.6117(8) ?
    Mn1 Cl2 3_567 2.6117(8) ?
    Mn1 Cl2 . 2.6173(8) ?
    Mn1 Cl2 3_667 2.6173(8) ?
    Cl2 Mn1 1_455 2.6117(8) ?
    O1 HW1 . 0.8654 ?
    O1 HW2 . 0.7285 ?
    N1 C1 . 1.332(5) ?
    N1 H1A . 0.8600 ?
    N1 H1B . 0.8600 ?
    N2 C4 . 1.348(5) ?
    N2 C3 . 1.351(6) ?
    C1 C2 . 1.392(6) ?
    C1 C5 . 1.405(8) ?
    C2 C3 . 1.359(6) ?
    C2 H2 . 0.9300 ?
    C3 H3 . 0.9300 ?
    C4 C5 . 1.389(7) ?
    C4 H4 . 0.9300 ?
    C5 H5 . 0.9300 ?
    N1' C1' . 1.323(11) ?
    N1' H1'1 . 0.8600 ?
    N1' H1'2 . 0.8600 ?
    N2' C4' . 1.348(10) ?
    N2' C3' . 1.353(10) ?
    C1' C2' . 1.339(11) ?
    C1' C5' . 1.393(13) ?
    C2' C3' . 1.400(12) ?
    C2' H2' . 0.9300 ?
    C3' H3' . 0.9300 ?
    C4' C5' . 1.408(13) ?
    C4' H4' . 0.9300 ?
    C5' H5' . 0.9300 ?
loop_
    _geom_angle_atom_site_label_1
    _geom_angle_atom_site_label_2
    _geom_angle_atom_site_label_3
    _geom_angle_site_symmetry_1
    _geom_angle_site_symmetry_3
    _geom_angle
    _geom_angle_publ_flag
    O1 Mn1 O1 3_667 . 180.0000(10)
                                 ?
    O1 Mn1 Cl2 3_667 1_655 90.13(6) ?
    O1 Mn1 Cl2 . 1_655 89.87(6) ?
    O1 Mn1 Cl2 3_667 3_567 89.87(6) ?
    O1 Mn1 Cl2 . 3_567 90.13(6) ?
    Cl2 Mn1 Cl2 1_655 3_567 180.0 ?
    O1 Mn1 Cl2 3_667 . 89.37(6) ?
    O1 Mn1 Cl2 . . 90.63(6) ?
    Cl2 Mn1 Cl2 1_655 . 97.99(3) ?
    Cl2 Mn1 Cl2 3_567 . 82.01(3) ?
    O1 Mn1 Cl2 3_667 3_667 90.63(6) ?
    O1 Mn1 Cl2 . 3_667 89.37(6) ?
    Cl2 Mn1 Cl2 1_655 3_667 82.01(3) ?
    Cl2 Mn1 Cl2 3_567 3_667 97.99(3) ?
    Cl2 Mn1 Cl2 . 3_667 180.00(2) ?
    Mn1 Cl2 Mn1 1_455 . 97.99(3) ?
    Mn1 O1 HW1 . . 126.0 ?
    Mn1 O1 HW2 . . 124.3 ?
    HW1 O1 HW2 . . 107.3 ?
    C1 N1 H1A . . 120.0 ?
    C1 N1 H1B . . 120.0 ?
    H1A N1 H1B . . 120.0 ?
    C4 N2 C3 . . 118.2(4) ?
    N1 C1 C2 . . 122.3(5) ?
    N1 C1 C5 . . 118.4(5) ?
    C2 C1 C5 . . 119.3(5) ?
    C3 C2 C1 . . 118.8(5) ?
    C3 C2 H2 . . 120.6 ?
    C1 C2 H2 . . 120.6 ?
    N2 C3 C2 . . 123.2(4) ?
    N2 C3 H3 . . 118.4 ?
    C2 C3 H3 . . 118.4 ?
    N2 C4 C5 . . 122.6(5) ?
    N2 C4 H4 . . 118.7 ?
    C5 C4 H4 . . 118.7 ?
    C4 C5 C1 . . 117.8(6) ?
    C4 C5 H5 . . 121.1 ?
    C1 C5 H5 . . 121.1 ?
    C1' N1' H1'1 . . 120.0 ?
    C1' N1' H1'2 . . 120.0 ?
    H1'1 N1' H1'2 . . 120.0 ?
    C4' N2' C3' . . 114.4(10) ?
    N1' C1' C2' . . 123.4(12) ?
    N1' C1' C5' . . 116.6(10) ?
    C2' C1' C5' . . 120.0(13) ?
    C1' C2' C3' . . 118.3(12) ?
    C1' C2' H2' . . 120.9 ?
    C3' C2' H2' . . 120.9 ?
    N2' C3' C2' . . 125.2(10) ?
    N2' C3' H3' . . 117.4 ?
    C2' C3' H3' . . 117.4 ?
    N2' C4' C5' . . 123.9(13) ?
    N2' C4' H4' . . 118.0 ?
    C5' C4' H4' . . 118.0 ?
    C1' C5' C4' . . 117.5(14) ?
    C1' C5' H5' . . 121.3 ?
    C4' C5' H5' . . 121.3 ?
loop_
    _geom_hbond_atom_site_label_D
    _geom_hbond_atom_site_label_H
    _geom_hbond_atom_site_label_A
    _geom_hbond_site_symmetry_A
    _geom_hbond_distance_DH
    _geom_hbond_distance_HA
    _geom_hbond_distance_DA
    _geom_hbond_angle_DHA
    O1 HW1 Cl1 2_656 0.87 2.27 3.090(2) 158.4
    O1 HW2 Cl1 2_556 0.73 2.39 3.082(2) 159.3
    N1 H1A Cl1 . 0.86 2.41 3.264(4) 171.7
    N1 H1B Cl2 . 0.86 2.57 3.415(4) 169.3
    N1' H1'1 Cl1 4_665 0.86 2.47 3.299(10) 163.4
    N1' H1'2 Cl1 2_656 0.86 2.58 3.386(9) 155.8
data_global
_journal_date_recd_electronic     2009-05-24
_journal_date_accepted     2009-07-08
_journal_name_full     'Acta Crystallographica, Section E'
_journal_year     2009
_journal_volume     65
_journal_issue      8
_journal_page_first     m921
_journal_page_last     m921
_journal_paper_category     QM
_journal_coeditor_code     DN2460
_publ_contact_author_name     'Habib Boughzala'
_publ_contact_author_address
;
D\'epartement de chimie
Facult\'e des sciences
Universit\'e de Tunis El Manar
2092 El Manar, Tunisia
;
_publ_contact_author_email     habib.boughzala@ipein.rnu.tn
_publ_contact_author_fax     '216 (1) 88 50 08'
_publ_contact_author_phone     '216 (1) 87 26 00'
_publ_section_title
;
The organic--inorganic hybrid perovskite
<i>catena</i>-poly[bis(4-aminopyridinium)
[[diaquamanganese(II)]-di-\m-chlorido] dichloride]
;
loop_
    _publ_author_name
    _publ_author_address
    'Zaouali Zgolli, Donia'
;
  Laboratoire de Mat\'eriaux et Cristallochimie,
  Facult\'e des Sciences, El Manar
   2092 Tunis, Tunisia
;
    'Boughzala, Habib'
;
  Laboratoire de Mat\'eriaux et Cristallochimie,
  Facult\'e des Sciences, El Manar
  2092 Tunis, Tunisia
;
    'Driss, Ahmed'
;
  Laboratoire de Mat\'eriaux et Cristallochimie,
  Facult\'e des Sciences, El Manar
  2092 Tunis, Tunisia
;
