# Supplementary material for: catena-Poly[bis­(4-amino­pyridinium) [[diaqua­manganese(II)]-di-μ-chlorido] dichloride]
Source: Acta Crystallogr Sect E Struct Rep Online. 2009 Jul 15;65(Pt 8):m921. doi: 10.1107/S1600536809026804 (PMC2977461; doi:10.1107/S1600536809026804)
Supplement: Supplementary file 2 [file e-65-0m921-Isup2.hkl]

#
# h,k,l, Fc-squared, Fo-squared, sigma(Fo-squared) and status flag
#
data_I
_shelx_title ' I in space group P 21/c'
_shelx_refln_list_code          4
_shelx_F_calc_maximum      146.42
_exptl_crystal_F_000       426.00
_reflns_d_resolution_high  0.7834
 
loop_
 _symmetry_equiv_pos_as_xyz
 'x, y, z'
 '-x, y+1/2, -z+1/2'
 '-x, -y, -z'
 'x, -y-1/2, z-1/2'
 
_cell_length_a     3.9460
_cell_length_b    17.5860
_cell_length_c    12.8450
_cell_angle_alpha  90.000
_cell_angle_beta   93.480
_cell_angle_gamma  90.000
 
_shelx_F_squared_multiplier     1.000
 
loop_
 _refln_index_h
 _refln_index_k
 _refln_index_l
 _refln_F_squared_calc
 _refln_F_squared_meas
 _refln_F_squared_sigma
 _refln_observed_status
   1   0   0     3798.67     4176.02     24.51 o
   2   0   0    12521.49    14479.38     97.12 o
   3   0   0      126.29      122.53      9.61 o
   4   0   0      886.88      892.17     34.48 o
   5   0   0        2.24        6.28      8.29 o
   1   1   0       58.25       52.68      2.66 o
   2   1   0      270.44      248.36     12.35 o
   3   1   0       52.16       61.51      4.10 o
   4   1   0        6.35        3.44      9.07 o
   5   1   0       12.57       14.13      9.80 o
   0   2   0     1786.48     1534.80     14.23 o
   1   2   0      296.92      309.43     14.94 o
   2   2   0     3714.54     3572.83     45.59 o
   4   2   0      480.85      507.32     26.63 o
   5   2   0       33.47       35.57      4.85 o
   1   3   0      326.09      337.17      9.28 o
   2   3   0      866.76      834.14     21.74 o
   3   3   0      114.98      104.02      7.94 o
   4   3   0       85.13       93.17      7.83 o
   0   4   0      152.30      209.45      7.74 o
   1   4   0    13132.35    10060.08    120.71 o
   2   4   0       41.40       35.54      2.48 o
   3   4   0     1932.31     1717.81     39.48 o
   4   4   0       11.71        4.72      7.46 o
   1   5   0       66.07       65.32      3.39 o
   2   5   0        4.61       -1.17      5.29 o
   3   5   0       25.00       17.92      8.22 o
   4   5   0       21.17       19.25      3.26 o
   0   6   0     6642.44     5233.44     46.70 o
   1   6   0     6994.14     5758.13     74.19 o
   2   6   0      657.80      586.94     20.49 o
   3   6   0     1589.09     1479.29     38.11 o
   4   6   0       17.81       13.51      8.42 o
   1   7   0      144.12      113.27      9.29 o
   2   7   0      116.57      127.33      9.85 o
   3   7   0       75.78       71.66      5.43 o
   4   7   0       22.53       28.40      3.55 o
   0   8   0     1559.07     1544.49     27.63 o
   1   8   0     1243.59     1223.41     18.38 o
   2   8   0      629.28      586.72     21.14 o
   3   8   0      332.20      306.16     18.36 o
   4   8   0      101.22       87.67      5.69 o
   1   9   0       96.30      109.08      5.12 o
   2   9   0        6.52       12.75      6.05 o
   3   9   0       44.73       49.44      3.60 o
   4   9   0        9.04       21.38      7.80 o
   0  10   0     4264.78     3661.32     49.34 o
   1  10   0      840.54      772.07     16.21 o
   2  10   0     2109.24     1988.19     41.57 o
   3  10   0      122.55      108.00      9.27 o
   4  10   0      180.83      151.31     14.00 o
   1  11   0       40.22       43.25      2.95 o
   2  11   0        5.67       16.32      6.70 o
   3  11   0        5.33       -3.29      6.28 o
   4  11   0        5.82        5.74      8.34 o
   0  12   0     1336.81     1235.93     31.20 o
   1  12   0      375.45      371.77     17.89 o
   2  12   0      976.79      901.23     31.15 o
   3  12   0       15.18       16.09      7.09 o
   4  12   0      228.49      228.23     17.07 o
   1  13   0       23.86       20.45      2.66 o
   2  13   0       20.88       11.81      8.68 o
   3  13   0       12.19        8.47      7.35 o
   4  13   0       14.07       20.76      4.59 o
   0  14   0       12.75       10.01      2.37 o
   1  14   0      420.14      371.78     13.87 o
   2  14   0        8.25       16.82      8.00 o
   3  14   0       66.74       56.36      5.17 o
   1  15   0        1.28       -7.77     12.04 o
   2  15   0        5.99       25.86      8.63 o
   3  15   0        0.25       -1.36      8.60 o
   0  16   0       90.89       81.57      6.34 o
   1  16   0     1457.18     1409.28     28.80 o
   2  16   0       16.11       18.20      3.29 o
   3  16   0      465.89      457.05     29.09 o
   1  17   0        0.10       -6.37      6.37 o
   2  17   0       32.09       49.63      4.09 o
   3  17   0        1.98       14.94      9.44 o
   0  18   0        0.41       -7.22      7.80 o
   1  18   0      233.00      253.09     21.54 o
   3  18   0      105.54      115.68      7.62 o
   1  19   0        0.00       -5.77      5.77 o
   0  20   0      315.97      354.24     24.05 o
   1  20   0        1.54       -2.07      5.00 o
   2  20   0      184.27      217.17     16.40 o
   1  21   0        0.01        0.00      8.13 o
   0  22   0      263.08      257.95     20.33 o
   1  22   0       13.79       20.04      3.77 o
  -5   1   1        7.81        9.67      3.94 o
  -4   1   1     1643.37     1371.98     42.44 o
  -3   1   1        3.51       -3.15      5.24 o
  -2   1   1     6490.71     6669.60     63.05 o
  -1   1   1        4.84        6.51      2.32 o
   1   1   1      488.92      508.99     17.30 o
   2   1   1     1417.40     1521.73     29.25 o
   3   1   1      549.66      528.91     22.48 o
   4   1   1      183.70      180.71     13.12 o
  -5   2   1        3.82       12.59      8.89 o
  -4   2   1       30.61       28.72      9.81 o
  -3   2   1      110.97      106.99      8.88 o
  -2   2   1     1504.59     1325.19     27.45 o
  -1   2   1      844.84      860.30     20.58 o
   0   2   1       32.42       16.62      0.95 o
   1   2   1     4085.13     4675.12     57.70 o
   2   2   1      242.60      256.79     12.50 o
   3   2   1      149.78      151.86     10.14 o
   4   2   1       34.74       38.78      4.38 o
  -4   3   1       41.14       40.06      4.10 o
  -3   3   1      571.23      508.27     21.07 o
  -2   3   1      560.41      515.98     17.28 o
  -1   3   1     4218.38     3897.66     26.13 o
   0   3   1     7543.40     6297.59    101.82 o
   1   3   1     5077.49     5128.98     61.71 o
   2   3   1     1301.79     1303.48     27.77 o
   3   3   1      199.52      214.38     15.02 o
   4   3   1      123.05      136.54     10.16 o
  -4   4   1       27.67       24.15      3.44 o
  -3   4   1       59.75       63.02      4.62 o
  -2   4   1      228.96      210.09     11.45 o
  -1   4   1       42.25       47.15      3.08 o
   0   4   1     3498.47     2953.12     74.56 o
   1   4   1      494.99      485.82     10.88 o
   2   4   1       52.18       56.58      4.18 o
   3   4   1      128.06      126.24      9.38 o
   4   4   1       49.73       54.26      4.70 o
  -4   5   1       83.62       86.43      7.41 o
  -3   5   1     2900.64     2636.48     50.62 o
  -2   5   1        0.36        3.52      4.54 o
  -1   5   1     8985.51     7579.30     42.50 o
   0   5   1      669.64      700.17     10.51 o
   1   5   1     1352.54     1343.85     17.42 o
   2   5   1      396.22      346.21     15.21 o
   3   5   1      350.62      338.42     18.29 o
   4   5   1      105.28       91.38      7.47 o
  -4   6   1        0.44        0.00      6.00 o
  -3   6   1      194.52      172.42     12.13 o
  -2   6   1       39.94       40.34      3.29 o
  -1   6   1     1420.86     1331.99     31.59 o
   0   6   1       10.13        9.40      1.64 o
   1   6   1      799.58      830.20     13.89 o
   2   6   1      294.90      293.69     14.89 o
   3   6   1       57.03       58.90      5.01 o
   4   6   1       67.00       64.82      5.69 o
  -4   7   1       16.21        6.28      8.63 o
  -3   7   1     1000.91      883.60     29.92 o
  -2   7   1        0.62        3.96      3.62 o
  -1   7   1     1648.29     1471.81     35.22 o
   0   7   1      132.19      118.46      5.45 o
   1   7   1     2146.03     2061.80     23.09 o
   2   7   1      348.54      379.35     17.04 o
   3   7   1      286.93      264.68     17.83 o
  -4   8   1       33.86       38.10      4.12 o
  -3   8   1       45.26       44.27      3.81 o
  -2   8   1      316.52      263.63     14.39 o
  -1   8   1     1023.62      972.06     16.64 o
   0   8   1       77.75       86.42      7.14 o
   1   8   1      698.38      698.38     14.18 o
   2   8   1      135.14      125.52      8.55 o
   3   8   1        9.16       16.37      7.77 o
   4   8   1      144.53      150.82     10.03 o
  -4   9   1      354.47      317.37     22.86 o
  -3   9   1       11.67        4.98      6.81 o
  -2   9   1      716.28      736.58     24.38 o
  -1   9   1       45.41       44.19      2.28 o
   0   9   1      608.15      544.46     12.47 o
   1   9   1      123.16      112.87     14.44 o
   2   9   1      164.77      175.12     12.71 o
   3   9   1      287.38      284.51     18.32 o
   4   9   1      110.09       93.45      7.20 o
  -4  10   1        2.23        6.88      9.46 o
  -3  10   1        8.03       -5.21      7.30 o
  -2  10   1       16.33       11.24      6.34 o
  -1  10   1        5.34        5.74      3.54 o
   0  10   1       46.43       41.17      2.17 o
   1  10   1       68.60       72.68      3.35 o
   2  10   1        8.81       15.41      5.68 o
   3  10   1       19.81       13.69      8.21 o
   4  10   1       17.62       14.94      4.51 o
  -4  11   1      427.16      411.84     27.19 o
  -3  11   1      160.22      143.06     11.94 o
  -2  11   1     1292.59     1236.17     34.55 o
  -1  11   1       52.96       53.22      2.92 o
   0  11   1     1612.01     1598.05     23.89 o
   1  11   1      104.99      110.06      5.71 o
   2  11   1      377.44      410.00     19.51 o
   3  11   1       16.50       17.11      3.00 o
   4  11   1      117.69      126.12      9.19 o
  -4  12   1       22.19       11.86     11.11 o
  -2  12   1        1.44       -2.76      7.98 o
  -1  12   1      462.61      440.23     13.49 o
   0  12   1       29.73       33.06      7.03 o
   1  12   1       17.10       14.39      2.40 o
   2  12   1        3.08       13.92      6.62 o
   3  12   1        2.83        6.96      6.96 o
   4  12   1       21.15       22.45     12.44 o
  -4  13   1       59.18       65.27      7.36 o
  -3  13   1        4.87       -6.05      6.73 o
  -2  13   1      295.73      301.38     18.72 o
  -1  13   1       64.44       61.80      3.26 o
   0  13   1      579.83      565.55     15.91 o
   1  13   1      126.41      117.88      6.29 o
   2  13   1      618.41      565.00     26.39 o
   3  13   1      100.39      118.45     10.18 o
   4  13   1      123.64      135.12     11.33 o
  -3  14   1        1.24        6.36      7.53 o
  -2  14   1      109.89      116.48      9.30 o
  -1  14   1        2.31       -3.78      4.41 o
   0  14   1       39.42       45.00      4.80 o
   1  14   1        8.02        8.30      4.75 o
   2  14   1        9.01       11.66      3.00 o
   3  14   1       22.68       24.75      4.12 o
  -3  15   1      452.12      441.27     26.75 o
  -2  15   1        0.89        3.36      7.01 o
  -1  15   1      501.96      512.85     16.92 o
   0  15   1        1.96        5.71      4.80 o
   1  15   1      209.48      214.97     11.41 o
   2  15   1       24.93       24.70      3.78 o
   3  15   1       42.65       47.99      4.96 o
  -3  16   1        0.00        7.09      6.78 o
  -2  16   1       31.07       30.25      3.83 o
  -1  16   1        0.62       -1.03      5.28 o
   0  16   1       81.00       79.87      4.27 o
   1  16   1        7.42       14.78      5.44 o
   2  16   1       36.31       38.29      3.96 o
   3  16   1        0.44        5.71      6.70 o
  -3  17   1      227.35      242.48     15.34 o
  -2  17   1       17.42       12.83     10.25 o
  -1  17   1      600.46      579.63     20.26 o
   0  17   1        7.82        8.31      4.84 o
   1  17   1      453.02      422.25     17.31 o
   2  17   1        6.98       16.77      9.02 o
   3  17   1      142.76      140.82     12.53 o
  -3  18   1        0.03        4.72      9.05 o
  -2  18   1       23.39       27.36     11.27 o
  -1  18   1        2.67       -5.61      5.61 o
   0  18   1       15.76       22.60      4.73 o
   1  18   1        0.85       -8.58      8.58 o
  -2  19   1       45.95       47.42      5.35 o
  -1  19   1       62.78       76.53      5.81 o
   0  19   1       36.16       38.40      3.12 o
   1  19   1       94.49       87.44      4.34 o
   2  19   1       22.16        5.87     11.71 o
  -2  20   1        1.54        3.10      8.76 o
  -1  20   1        4.15       12.18     12.53 o
   0  20   1        0.00       -6.99     10.38 o
   1  20   1       15.12       18.06      5.94 o
   2  20   1        2.05        1.69      3.99 o
  -1  21   1        0.14       -2.21      5.98 o
   0  21   1      203.32      220.54     12.76 o
   1  21   1        3.98        1.54      9.31 o
   0  22   1        4.73        1.20      7.76 o
  -5   0   2       10.85       14.11     12.44 o
  -4   0   2      168.56      182.14     13.74 o
  -3   0   2      133.01      149.06     11.91 o
  -2   0   2      797.00      815.37     21.38 o
  -1   0   2     2456.42     2510.13     19.71 o
   0   0   2     1684.21     1890.61     12.81 o
   1   0   2     1025.52     1058.94     13.07 o
   2   0   2     1026.43     1041.42     25.14 o
   3   0   2      308.67      277.25     16.89 o
   4   0   2      653.15      697.42     31.39 o
  -5   1   2        0.81       -6.28      8.89 o
  -4   1   2        1.26       -4.59      8.11 o
  -3   1   2        5.58       10.38      5.92 o
  -2   1   2      317.19      361.55     14.37 o
  -1   1   2      947.53     1014.54     12.44 o
   0   1   2      592.32      556.98     10.92 o
   1   1   2    21437.56    27334.70     82.34 o
   2   1   2      275.53      302.34     13.90 o
   3   1   2      716.16      716.75     26.20 o
   4   1   2      103.73      123.00      9.35 o
  -5   2   2       34.26       29.84      5.32 o
  -4   2   2      294.77      277.04     19.83 o
  -3   2   2      502.18      496.91     21.15 o
  -2   2   2      838.35      869.92     22.30 o
  -1   2   2      849.29      953.36     12.39 o
   0   2   2     3327.74     3525.74    111.09 o
   1   2   2      354.98      348.15      8.52 o
   2   2   2      651.69      651.15     19.74 o
   3   2   2        2.45        4.98      7.04 o
   4   2   2      205.74      176.44     13.72 o
  -4   3   2       10.11       18.67      8.42 o
  -3   3   2       78.21       95.54      7.36 o
  -2   3   2      238.15      218.76     11.56 o
  -1   3   2     5711.71     5989.61     57.73 o
   0   3   2     2241.15     2532.65     52.53 o
   1   3   2     4604.63     5128.65     58.62 o
   2   3   2     3225.35     3315.66     45.73 o
   3   3   2      811.88      863.15     28.77 o
   4   3   2      287.89      298.82     20.90 o
  -4   4   2      121.41      115.75      9.06 o
  -3   4   2      447.93      430.86     20.16 o
  -2   4   2     1385.24     1391.41     29.49 o
  -1   4   2     1257.50     1280.39     15.78 o
   0   4   2      349.58      331.33      7.22 o
   1   4   2     2621.48     2711.91     49.73 o
   2   4   2      419.97      470.07     17.65 o
   3   4   2     1446.04     1458.52     37.53 o
   4   4   2        3.29       -2.42      7.67 o
  -4   5   2        8.04        8.45      7.33 o
  -3   5   2      141.80      137.43     10.14 o
  -2   5   2      127.73      135.75     10.06 o
  -1   5   2      886.20      937.02     34.68 o
   0   5   2      278.18      298.31      7.35 o
   1   5   2     1683.92     1683.48     23.25 o
   2   5   2       46.63       46.96      4.93 o
   3   5   2      129.29      119.23      9.66 o
   4   5   2        0.01        6.18      7.30 o
  -4   6   2       41.07       47.08      4.28 o
  -3   6   2      303.24      248.28     16.71 o
  -2   6   2      181.83      167.67     11.43 o
  -1   6   2     1149.74     1101.03     16.12 o
   0   6   2      724.69      636.39     11.32 o
   1   6   2     3590.75     3503.37     64.30 o
   2   6   2        0.54        4.56      4.56 o
   3   6   2     1240.56     1285.93     36.03 o
   4   6   2       10.43       10.33      3.70 o
  -4   7   2        3.12        5.06      8.58 o
  -3   7   2        2.57        6.47      6.05 o
  -2   7   2      197.37      161.75     11.80 o
  -1   7   2      792.19      796.13     15.71 o
   0   7   2     1538.49     1454.20     18.19 o
   1   7   2     2561.41     2557.07     55.78 o
   2   7   2      802.64      813.91     25.01 o
   3   7   2      502.36      439.41     22.23 o
   4   7   2      144.56      175.14     13.50 o
  -4   8   2       28.78       23.39      9.54 o
  -3   8   2      275.99      238.08     16.39 o
  -2   8   2      277.93      259.31     14.96 o
  -1   8   2     1359.49     1280.95     19.33 o
   0   8   2      629.81      638.95     26.20 o
   1   8   2     1129.16     1132.59     18.33 o
   2   8   2      311.18      299.37     15.70 o
   3   8   2      203.70      207.82     15.66 o
   4   8   2       76.18       77.39      6.65 o
  -4   9   2       38.72       26.81     11.06 o
  -3   9   2       12.87       13.04      7.01 o
  -2   9   2      583.66      566.10     21.88 o
  -1   9   2      167.30      135.94      9.73 o
   0   9   2     2257.49     2186.93     25.33 o
   1   9   2      452.03      400.37     11.44 o
   2   9   2     1124.97     1066.96     30.73 o
   3   9   2      225.92      253.88     17.29 o
   4   9   2      154.65      160.79     13.50 o
  -4  10   2      137.40      125.62      8.62 o
  -3  10   2      166.78      147.77      9.95 o
  -2  10   2      507.67      477.78     20.42 o
  -1  10   2      322.32      304.06     15.27 o
   0  10   2      862.23      822.38     16.43 o
   1  10   2       99.43       88.64      5.17 o
   2  10   2     1410.79     1381.61     35.25 o
   3  10   2        0.88        6.44      6.44 o
   4  10   2      400.98      449.99     28.00 o
  -4  11   2        1.89        8.60      8.60 o
  -3  11   2       28.66       31.95      3.49 o
  -2  11   2        3.68       -3.49      7.80 o
  -1  11   2       21.67        9.51      8.06 o
   0  11   2       11.82       14.10      4.82 o
   1  11   2       91.84       94.94      5.77 o
   2  11   2        2.80        4.43      6.07 o
   3  11   2       31.18       25.82      8.63 o
   4  11   2        6.07       -8.79     10.74 o
  -4  12   2      185.21      177.50     13.74 o
  -3  12   2       58.51       47.77      4.75 o
  -2  12   2      662.03      640.88     26.01 o
  -1  12   2      205.52      197.26      9.50 o
   0  12   2     1673.00     1621.80     25.51 o
   1  12   2      161.80      156.13      7.66 o
   2  12   2     1065.44     1064.02     33.40 o
   3  12   2       11.99        1.17      8.73 o
   4  12   2      256.97      267.58     18.90 o
  -4  13   2        0.05       -9.28     10.04 o
  -3  13   2       26.54       23.13      8.53 o
  -2  13   2       26.69       22.90      8.74 o
  -1  13   2      465.66      461.81     14.67 o
   0  13   2      616.73      570.58     16.30 o
   1  13   2      322.08      308.33     12.26 o
   2  13   2      564.76      596.28     26.35 o
   3  13   2      200.66      195.33     14.53 o
   4  13   2       69.55       71.91      6.58 o
  -3  14   2       26.93       25.64      9.08 o
  -2  14   2      205.13      207.50     13.67 o
  -1  14   2      272.78      277.62     12.31 o
   0  14   2      485.72      472.43     15.59 o
   1  14   2      307.00      307.39     20.20 o
   2  14   2      103.07       88.79      6.37 o
   3  14   2      156.64      147.53     12.25 o
  -3  15   2        0.26       -1.36      9.83 o
  -2  15   2      164.63      141.07     10.55 o
  -1  15   2        1.27        9.02      5.55 o
   0  15   2      348.81      385.87     14.73 o
   1  15   2       46.94       46.23      2.83 o
   2  15   2      169.87      162.10     12.36 o
   3  15   2        5.39        1.38      9.00 o
  -3  16   2      119.03      115.49     11.04 o
  -2  16   2        0.30       -8.21      8.21 o
  -1  16   2      190.66      190.20      9.14 o
   0  16   2        1.02        1.57      3.90 o
   1  16   2      451.76      472.81     17.40 o
   2  16   2        0.20        6.13      6.60 o
   3  16   2      314.39      333.50     24.70 o
  -3  17   2        1.35        0.00      8.21 o
  -2  17   2        1.01        1.30      6.47 o
  -1  17   2       17.10       14.22      6.00 o
   0  17   2       57.57       61.54      3.91 o
   1  17   2       45.92       38.66     15.30 o
   2  17   2       47.24       48.99      4.93 o
   3  17   2       11.92        3.05     10.09 o
  -2  18   2       19.90        6.88     11.60 o
  -1  18   2      325.96      318.34     15.28 o
   0  18   2       14.41       18.74      5.37 o
   1  18   2      243.32      243.66     13.73 o
   2  18   2        7.27       -8.92      8.92 o
  -2  19   2       16.31       -4.41     10.48 o
  -1  19   2      122.59      136.64      7.77 o
   0  19   2       37.95       35.53      3.87 o
   1  19   2      167.89      173.03      9.79 o
   2  19   2       43.40       45.78      5.09 o
  -2  20   2       60.28       66.37      5.63 o
  -1  20   2       31.00       31.08      3.91 o
   0  20   2      113.60      123.79     11.12 o
   1  20   2       20.44       14.06      9.45 o
   2  20   2       78.15       83.00      6.71 o
  -1  21   2        3.91        2.94      6.31 o
   0  21   2       10.63       16.66     10.38 o
   1  21   2        4.87        9.00      5.52 o
   0  22   2      132.90      150.77     11.85 o
  -4   1   3      379.52      386.87     22.76 o
  -3   1   3       40.95       43.41      3.47 o
  -2   1   3     2777.81     2931.06     42.23 o
  -1   1   3     3581.94     3968.76     49.57 o
   0   1   3     7928.38     8365.29     86.71 o
   1   1   3      303.32      341.66      8.16 o
   2   1   3     5014.11     5377.73     59.90 o
   3   1   3        3.89       -5.97      6.86 o
   4   1   3      230.92      243.17     19.32 o
  -4   2   3      248.92      272.42     19.64 o
  -3   2   3     1683.98     1750.48     39.54 o
  -2   2   3      599.78      614.12     18.83 o
  -1   2   3     4733.08     5457.36     33.13 o
   0   2   3     2852.24     3036.40     62.59 o
   1   2   3       61.75       60.26      3.13 o
   2   2   3      166.52      177.05     11.09 o
   3   2   3       23.87       18.05      6.49 o
   4   2   3        0.52        4.85      7.66 o
  -4   3   3       65.49       77.19      5.79 o
  -3   3   3      301.43      315.75     18.73 o
  -2   3   3      182.69      201.05     12.07 o
  -1   3   3     2490.51     2602.12     22.82 o
   0   3   3      113.72      133.46      4.89 o
   1   3   3      211.19      218.99      7.00 o
   2   3   3      168.74      199.95     11.67 o
   3   3   3       67.18       64.64      6.08 o
   4   3   3       25.58        4.90     10.69 o
  -4   4   3      132.63      146.61     12.48 o
  -3   4   3      475.57      468.98     21.29 o
  -2   4   3     1088.64     1122.01     26.85 o
  -1   4   3      753.70      809.10     15.82 o
   0   4   3     2111.84     2284.49     28.75 o
   1   4   3      238.15      242.27      7.63 o
   2   4   3        0.51        3.73      4.04 o
   3   4   3       37.15       50.79      4.62 o
   4   4   3       10.68        7.46      6.81 o
  -4   5   3        0.28        0.00      7.33 o
  -3   5   3     1445.44     1423.85     37.03 o
  -2   5   3      376.67      387.64     16.84 o
  -1   5   3     5427.71     5288.30     36.34 o
   0   5   3     3318.14     3489.22     77.12 o
   1   5   3     6250.69     6427.53     86.62 o
   2   5   3      198.51      198.48     12.56 o
   3   5   3     1026.42     1043.87     33.50 o
   4   5   3        1.42        3.78      5.79 o
  -4   6   3      100.77       97.10      7.18 o
  -3   6   3       30.26       33.75      3.68 o
  -2   6   3      446.62      467.02     18.25 o
  -1   6   3      104.68      110.53      6.86 o
   0   6   3      672.84      645.45     11.98 o
   1   6   3        3.08        3.67      3.07 o
   2   6   3       18.16       15.86      2.32 o
   3   6   3       33.42       37.51      3.83 o
   4   6   3       14.35       22.76      4.15 o
  -4   7   3       22.16       11.53      9.13 o
  -3   7   3     1045.21      984.81     32.57 o
  -2   7   3      158.15      153.94     11.29 o
  -1   7   3     5955.66     5650.46     50.30 o
   0   7   3      349.66      332.82     11.24 o
   1   7   3     2944.91     2923.01     39.41 o
   2   7   3       33.95       36.13      2.79 o
   3   7   3      594.49      584.23     26.36 o
   4   7   3       50.80       57.89      5.74 o
  -4   8   3      215.66      197.72     15.45 o
  -3   8   3      635.59      636.52     27.31 o
  -2   8   3     1512.31     1402.62     34.16 o
  -1   8   3      730.47      694.00     14.56 o
   0   8   3      795.66      756.35     14.60 o
   1   8   3      542.02      503.09     12.69 o
   2   8   3       84.78       90.83      6.53 o
   3   8   3       15.41       13.48      2.95 o
   4   8   3        0.33        5.42      8.58 o
  -4   9   3      206.02      207.37     15.55 o
  -3   9   3       48.80       45.08      4.04 o
  -2   9   3     1369.35     1369.54     33.82 o
  -1   9   3       28.11       42.61      5.05 o
   0   9   3     4288.49     3997.39     73.72 o
   1   9   3      328.18      346.18     11.08 o
   2   9   3     2259.77     2219.69     45.08 o
   3   9   3      117.86      109.30      8.28 o
   4   9   3      239.48      204.57     15.03 o
  -4  10   3       80.67       83.58      6.11 o
  -3  10   3        5.08       -7.33      7.33 o
  -2  10   3      149.29      164.19     13.09 o
  -1  10   3      124.95      114.81      5.92 o
   0  10   3      164.05      158.73      8.00 o
   1  10   3       60.95       61.71      7.36 o
   2  10   3        8.10       10.30      6.96 o
   3  10   3       27.51       31.90      3.73 o
   4  10   3       13.88       10.09     10.09 o
  -4  11   3      258.03      302.43     22.98 o
  -3  11   3       32.46       30.38      3.52 o
  -2  11   3     1802.33     1689.80     40.70 o
  -1  11   3        8.02        7.46      3.83 o
   0  11   3     5411.24     4987.36     51.77 o
   1  11   3        7.79       11.37      3.38 o
   2  11   3     1353.99     1357.19     37.28 o
   3  11   3        1.75        5.76      7.38 o
   4  11   3      187.55      194.32     14.21 o
  -4  12   3       65.18       54.71      5.84 o
  -3  12   3      106.77      116.41     10.18 o
  -2  12   3      308.26      307.56     17.78 o
  -1  12   3      210.90      188.70      9.63 o
   0  12   3      163.41      154.94      7.51 o
   1  12   3       85.79       76.90      5.85 o
   2  12   3       18.22       20.42      6.94 o
   3  12   3        2.45       -4.82      7.43 o
   4  12   3        7.73       -1.54      9.15 o
  -4  13   3      146.11      158.67      9.87 o
  -3  13   3      125.35      121.77      9.79 o
  -2  13   3      512.84      492.55     24.57 o
  -1  13   3       54.61       58.08      4.29 o
   0  13   3      219.76      228.91     10.91 o
   1  13   3      134.39      141.41      7.38 o
   2  13   3      238.46      244.21     18.20 o
   3  13   3       73.57       61.08      5.30 o
  -3  14   3       94.79       94.93     10.23 o
  -2  14   3      509.32      497.05     25.33 o
  -1  14   3       83.63       80.60      8.87 o
   0  14   3      358.10      342.96     13.40 o
   1  14   3      115.55      115.21      6.91 o
   2  14   3       53.88       42.94      4.77 o
   3  14   3       46.67       37.28     13.30 o
  -3  15   3      285.91      307.35     22.13 o
  -2  15   3        1.52        9.23      7.12 o
  -1  15   3     1191.63     1206.97     26.39 o
   0  15   3        8.69        8.15      5.31 o
   1  15   3     1232.88     1193.13     52.94 o
   2  15   3       18.77       19.98      7.54 o
   3  15   3      294.01      289.24     22.39 o
  -3  16   3        0.08       -9.88      9.88 o
  -1  16   3       16.24       19.36     15.16 o
   0  16   3        6.87        8.76      4.36 o
   1  16   3        0.46        0.53      5.22 o
   2  16   3       20.20       21.28      9.10 o
   3  16   3        2.01        1.46     10.30 o
  -3  17   3      267.33      314.65     20.16 o
  -1  17   3      575.26      571.45     20.11 o
   0  17   3        5.04        0.00      6.96 o
   1  17   3      416.92      438.86     17.15 o
   2  17   3        0.25        0.00      6.52 o
   3  17   3      100.76       98.94      7.28 o
  -2  18   3       71.49       69.87      5.35 o
  -1  18   3       87.01       95.72      4.51 o
   0  18   3      102.02       96.82      4.40 o
   1  18   3       14.06       19.03      5.81 o
   2  18   3       37.79       38.89      4.38 o
  -2  19   3       41.10       25.25     14.92 o
  -1  19   3       33.69       23.45      7.71 o
   0  19   3      102.69      109.01     12.86 o
   1  19   3       24.25       39.53     14.67 o
   2  19   3       64.35       70.76      6.78 o
  -2  20   3       33.43       50.24      5.37 o
  -1  20   3       46.55       46.33      3.73 o
   0  20   3       29.42       41.16      6.70 o
   1  20   3       51.86       48.60      6.09 o
   2  20   3       15.72       12.78      9.83 o
  -1  21   3       17.06       15.57     10.56 o
   0  21   3      152.36      179.78     10.31 o
   1  21   3        7.32        9.18      9.91 o
   0  22   3        1.02        3.21      9.07 o
  -4   0   4      813.43      910.14     34.78 o
  -3   0   4      132.05      121.08     10.03 o
  -2   0   4     2766.01     2951.26     43.60 o
  -1   0   4      268.18      267.67     14.73 o
   0   0   4     1680.62     1966.65     34.40 o
   1   0   4      178.47      174.46      6.73 o
   2   0   4     1012.31     1065.48     26.43 o
   3   0   4       81.92       82.36      6.79 o
   4   0   4        6.84        3.73      8.34 o
  -4   1   4        4.19       13.06      7.04 o
  -3   1   4        7.04        3.39      6.44 o
  -2   1   4      175.18      169.76     10.88 o
  -1   1   4       81.64       72.69      3.63 o
   0   1   4      179.81      174.95      5.73 o
   1   1   4       15.56       18.56      1.71 o
   2   1   4      497.01      510.37     19.12 o
   3   1   4        0.23        4.46      7.20 o
   4   1   4      130.57      113.68      7.75 o
  -4   2   4      297.07      290.29     20.85 o
  -3   2   4        8.80        7.69      6.10 o
  -2   2   4      797.92      773.15     22.62 o
  -1   2   4      227.11      205.58      6.89 o
   0   2   4      172.17      174.62      5.89 o
   1   2   4      800.21      851.72     13.87 o
   2   2   4     1030.13     1062.75     27.12 o
   3   2   4     1059.69      996.91     32.47 o
   4   2   4      143.85      128.33      8.41 o
  -4   3   4       65.17       68.20      5.87 o
  -3   3   4       17.92       18.78      2.79 o
  -2   3   4        0.05        4.28      5.21 o
  -1   3   4      235.03      281.98      8.00 o
   0   3   4      483.29      511.94     21.72 o
   1   3   4       27.36       23.52      1.31 o
   2   3   4      708.56      731.34     22.85 o
   3   3   4       23.98       24.18      3.26 o
   4   3   4      392.84      395.10     25.07 o
  -4   4   4       54.15       51.05      4.83 o
  -3   4   4      950.34      934.20     30.87 o
  -2   4   4       33.71       34.25      2.90 o
  -1   4   4      726.28      774.47     13.63 o
   0   4   4      662.60      642.05     11.49 o
   1   4   4      658.45      643.71     14.33 o
   2   4   4      853.15      879.52     25.62 o
   3   4   4        1.17        8.37      6.65 o
   4   4   4      136.09      178.83     14.18 o
  -4   5   4        5.18       12.46      7.87 o
  -3   5   4        1.33        1.83      7.14 o
  -2   5   4       21.29       27.88      2.50 o
  -1   5   4       68.72       84.72      4.50 o
   0   5   4       85.61       80.36      3.97 o
   1   5   4       27.82       25.64      2.31 o
   2   5   4      210.07      199.47     12.82 o
   3   5   4       21.10       24.77      8.84 o
   4   5   4       18.70       25.82      3.81 o
  -4   6   4       32.58       34.71      4.12 o
  -3   6   4     1227.11     1280.90     36.50 o
  -2   6   4       64.69       71.94      4.28 o
  -1   6   4     3370.99     3429.40     31.44 o
   0   6   4     1843.25     1967.65     51.70 o
   1   6   4     1019.41     1076.81     17.69 o
   2   6   4     1607.62     1652.12     36.20 o
   3   6   4       95.94       80.94      7.93 o
   4   6   4      269.64      267.90     21.28 o
  -4   7   4       22.98       10.43     11.21 o
  -3   7   4        7.56        4.85      5.74 o
  -2   7   4       22.64       20.94      2.50 o
  -1   7   4       74.44       76.70      4.95 o
   0   7   4      234.65      226.86      8.05 o
   1   7   4       73.28       79.62      4.26 o
   2   7   4       26.79       19.77      7.54 o
   3   7   4      153.21      164.36     12.12 o
   4   7   4       56.40       51.97      5.30 o
  -4   8   4      171.50      158.32     12.22 o
  -3   8   4      232.76      226.93     17.21 o
  -2   8   4      467.98      469.40     19.81 o
  -1   8   4      372.26      346.74     10.74 o
   0   8   4      645.58      591.83     23.43 o
   1   8   4      478.63      457.98     12.83 o
   2   8   4      197.05      216.23     14.57 o
   3   8   4      150.50      149.35     10.79 o
   4   8   4       49.35       55.36      5.40 o
  -4   9   4       24.82        6.91     10.59 o
  -3   9   4       89.15       77.95      6.53 o
  -2   9   4       12.94        8.16      7.38 o
  -1   9   4      224.99      235.53     20.11 o
   0   9   4        5.46        3.36      3.57 o
   1   9   4      207.76      213.64     12.59 o
   2   9   4       99.56       95.84      8.28 o
   3   9   4      269.09      256.15     18.57 o
   4   9   4       56.31       59.56      5.40 o
  -4  10   4      626.58      586.52     31.84 o
  -3  10   4       35.73       20.79     10.43 o
  -2  10   4     2130.96     2087.85     44.71 o
  -1  10   4      433.68      414.35     13.07 o
   0  10   4     1164.29     1117.54     28.17 o
   1  10   4     1007.46      984.23     28.39 o
   2  10   4      193.32      182.25     11.90 o
   3  10   4      360.51      373.50     22.31 o
   4  10   4        9.93        5.92      8.63 o
  -4  11   4        1.87        0.00     10.22 o
  -3  11   4       12.21       12.78      3.29 o
  -2  11   4       10.75        6.00      2.95 o
  -1  11   4       64.73       62.45      3.58 o
   0  11   4        0.24        3.66      4.37 o
   1  11   4      240.59      250.96     11.45 o
   2  11   4       11.70        3.81      8.92 o
   3  11   4       22.73       23.76      9.36 o
   4  11   4        3.16      -10.38     10.38 o
  -4  12   4      225.20      232.73     18.37 o
  -3  12   4        1.75        8.39      6.00 o
  -2  12   4      398.34      346.26     20.87 o
  -1  12   4       82.94       82.44      4.41 o
   0  12   4      340.49      339.62     12.32 o
   1  12   4      341.75      356.93     13.10 o
   2  12   4      173.89      187.28     14.64 o
   3  12   4      201.10      197.79     14.92 o
  -3  13   4       51.41       43.56      4.75 o
  -2  13   4        5.60       11.13      2.66 o
  -1  13   4       61.87       53.49      2.82 o
   0  13   4       13.37        2.63      7.30 o
   1  13   4       61.76       61.92      3.26 o
   2  13   4       42.19       41.68      3.91 o
   3  13   4      128.46      133.79     11.20 o
  -3  14   4      260.48      244.50     16.81 o
  -2  14   4      129.85      109.78      7.36 o
  -1  14   4      807.04      751.09     20.44 o
   0  14   4      577.35      550.55     17.11 o
   1  14   4      327.22      323.24     13.95 o
   2  14   4      180.74      165.27     13.22 o
   3  14   4       35.70        8.22     11.11 o
  -3  15   4       17.53       25.09      9.02 o
  -2  15   4       48.97       31.98     10.67 o
  -1  15   4      117.99      123.73      6.70 o
   0  15   4        2.67        6.01      4.13 o
   1  15   4      243.71      238.34     14.14 o
   2  15   4       37.04       37.17      3.76 o
   3  15   4       71.27       65.67      6.42 o
  -3  16   4      249.71      276.43     18.46 o
  -2  16   4        3.77        8.81      7.01 o
  -1  16   4      340.16      353.15     14.99 o
   0  16   4       49.90       52.13      3.29 o
   1  16   4       72.53       68.24     10.20 o
   2  16   4       91.28       99.62      7.86 o
   3  16   4       13.49       21.12      9.31 o
  -3  17   4        0.28       12.36      8.73 o
  -2  17   4        0.15       -6.70      7.46 o
  -1  17   4        1.04        6.07      7.80 o
   0  17   4       16.06       14.43      2.38 o
   1  17   4        0.78       -3.65      5.31 o
   2  17   4        0.29       -1.36      9.96 o
  -2  18   4       26.11       27.07     10.56 o
  -1  18   4       82.92      101.53      6.61 o
   0  18   4       79.61       82.32      4.64 o
   1  18   4      111.14      128.02      8.02 o
   2  18   4       59.80       65.48      6.10 o
  -1  19   4       35.58       33.10     14.01 o
   0  19   4       61.75       65.41      5.13 o
   1  19   4       41.00       37.31      3.32 o
   2  19   4       53.47       51.81      5.69 o
  -2  20   4       77.07      109.26      8.95 o
  -1  20   4        6.41        3.31      6.62 o
   0  20   4       42.30       53.20     10.04 o
   1  20   4       11.26        7.98      8.81 o
  -1  21   4       16.54       11.01      6.45 o
   0  21   4       19.17       13.45     12.26 o
   1  21   4       14.89       14.33     15.20 o
  -4   1   5       29.28       14.66      9.47 o
  -3   1   5      582.88      598.12     24.01 o
  -2   1   5        0.82        1.28      4.75 o
  -1   1   5     2056.25     2179.37     23.03 o
   0   1   5      277.44      275.66      7.83 o
   1   1   5     2578.28     2780.82     38.43 o
   2   1   5      820.82      843.72     24.77 o
   3   1   5      187.12      180.38     12.39 o
   4   1   5      184.33      185.97     13.27 o
  -4   2   5       94.15       92.58      6.94 o
  -3   2   5       51.09       55.11      4.49 o
  -2   2   5     1237.94     1314.97     30.28 o
  -1   2   5     1024.56     1042.67     15.98 o
   0   2   5     8993.37     9224.49     57.22 o
   1   2   5     2265.37     2404.38     36.14 o
   2   2   5     1624.17     1648.07     34.85 o
   3   2   5     1436.31     1462.69     39.14 o
   4   2   5      177.20      209.33     15.23 o
  -4   3   5      102.09       98.33      7.44 o
  -3   3   5      190.04      187.68     14.30 o
  -2   3   5     1417.63     1456.77     32.29 o
  -1   3   5     2007.32     2052.36     70.07 o
   0   3   5     3946.50     4219.10     51.63 o
   1   3   5     1432.95     1573.79     29.49 o
   2   3   5      741.43      711.49     23.75 o
   3   3   5      315.55      346.31     20.29 o
   4   3   5      123.08      136.67     11.12 o
  -4   4   5       80.58       78.29      5.61 o
  -3   4   5       33.89       22.15      8.45 o
  -2   4   5     1207.00     1193.50     29.88 o
  -1   4   5      461.93      492.88     11.59 o
   0   4   5     2875.37     2917.38     26.99 o
   1   4   5     2063.36     2252.03     36.38 o
   2   4   5     1402.41     1402.53     33.58 o
   3   4   5      173.00      144.39     11.42 o
   4   4   5      288.44      297.37     21.71 o
  -4   5   5      313.88      373.63     23.21 o
  -3   5   5       60.25       61.92      4.04 o
  -2   5   5     1370.98     1404.03     32.74 o
  -1   5   5        2.25        0.13      2.97 o
   0   5   5     2108.07     2235.29     47.30 o
   1   5   5      171.97      199.59     11.57 o
   2   5   5      487.35      446.65     19.82 o
   3   5   5      494.16      494.47     24.28 o
   4   5   5       77.64       89.19      5.82 o
  -4   6   5        0.90        0.00      8.47 o
  -3   6   5       33.11       36.96      4.56 o
  -2   6   5        4.40        8.81      5.08 o
  -1   6   5      913.04      975.88     17.37 o
   0   6   5       75.35       90.15      4.58 o
   1   6   5     1936.32     2048.93     36.50 o
   2   6   5       19.95       17.84      6.52 o
   3   6   5      241.93      249.45     18.25 o
   4   6   5       19.93       27.54     10.30 o
  -4   7   5      109.97      103.83      9.29 o
  -3   7   5      192.30      188.67     12.52 o
  -2   7   5     1035.48     1032.78     29.67 o
  -1   7   5      286.24      316.35     10.58 o
   0   7   5      591.61      557.26     26.41 o
   1   7   5      453.41      501.44     18.80 o
   2   7   5      397.63      438.81     20.15 o
   3   7   5      190.33      182.73     13.88 o
   4   7   5       19.22       23.29      4.22 o
  -4   8   5        9.47       10.98      7.77 o
  -3   8   5      223.01      203.40     14.04 o
  -2   8   5      432.22      396.56     19.30 o
  -1   8   5     1827.25     1845.00     42.06 o
   0   8   5     1888.44     1876.18     25.08 o
   1   8   5     2595.28     2684.73     44.74 o
   2   8   5      828.59      806.24     28.22 o
   3   8   5      890.49      921.63     34.63 o
   4   8   5      127.93      137.95     12.24 o
  -4   9   5       48.19       49.07      5.14 o
  -3   9   5      183.83      173.77     13.27 o
  -2   9   5       14.73       15.44      5.95 o
  -1   9   5     1045.92     1040.19     19.96 o
   0   9   5      228.32      230.21      9.43 o
   1   9   5      468.34      456.95     20.18 o
   2   9   5       93.36       94.14      8.22 o
   3   9   5       57.83       58.44      4.57 o
   4   9   5       58.04       57.71      5.58 o
  -4  10   5       12.76       21.85      9.78 o
  -3  10   5      117.80      112.69      8.62 o
  -2  10   5      130.32      119.39     10.58 o
  -1  10   5      318.85      278.60     11.10 o
   0  10   5      125.26      144.08      7.90 o
   1  10   5      530.09      542.32     21.46 o
   2  10   5      109.94      117.79      9.24 o
   3  10   5       36.46       38.29      4.15 o
   4  10   5       31.01       34.16      4.98 o
  -4  11   5       55.52       59.74      5.56 o
  -3  11   5      386.36      371.26     23.29 o
  -2  11   5      253.21      231.63     17.69 o
  -1  11   5     1186.35     1129.38     22.16 o
   0  11   5      167.04      161.99      8.10 o
   1  11   5      370.03      389.23     19.46 o
   2  11   5      139.34      158.04     11.73 o
   3  11   5       35.02       38.84      4.04 o
   4  11   5       63.59       63.94      6.34 o
  -4  12   5        2.47       -7.80      9.49 o
  -3  12   5        3.16       13.61      7.30 o
  -2  12   5      276.77      264.19     18.76 o
  -1  12   5      102.51      101.45      5.95 o
   0  12   5      165.28      184.77     10.04 o
   1  12   5      930.69      909.40     30.28 o
   2  12   5      183.42      194.85     13.83 o
   3  12   5      162.51      160.17     13.35 o
  -3  13   5      102.47      122.61     10.10 o
  -2  13   5      170.59      176.63     13.22 o
  -1  13   5      213.25      226.16     11.63 o
   0  13   5      446.39      428.87     15.03 o
   1  13   5      253.01      251.69     16.90 o
   2  13   5      184.70      195.11     13.77 o
   3  13   5       52.58       55.96      5.35 o
  -3  14   5      135.54      125.31     10.78 o
  -2  14   5      118.91      114.29      8.90 o
  -1  14   5      713.21      676.57     28.32 o
   0  14   5      544.94      557.01     17.93 o
   1  14   5      422.77      435.79     22.86 o
   2  14   5      445.86      480.32     25.98 o
   3  14   5      136.24      149.95     11.93 o
  -3  15   5       48.90       56.63      5.30 o
  -2  15   5      169.05      165.69     13.69 o
  -1  15   5        0.63       -2.14      7.25 o
   0  15   5       75.45       71.28      4.06 o
   1  15   5       26.53       30.12      3.78 o
   2  15   5       63.20       63.79      4.93 o
   3  15   5       49.62       56.84      5.71 o
  -3  16   5       18.50        7.51      9.62 o
  -2  16   5       14.53       10.38      9.70 o
  -1  16   5       12.74       16.66      8.74 o
   0  16   5        6.31        0.96      4.46 o
   1  16   5       17.38       14.32     10.12 o
   2  16   5        3.77        3.99      6.91 o
   3  16   5        6.79       10.87     10.19 o
  -2  17   5       43.18       43.59      4.67 o
  -1  17   5       56.36       60.05      3.56 o
   0  17   5      118.90      111.79      6.23 o
   1  17   5       57.72       72.48      5.43 o
   2  17   5       18.31       17.18      3.73 o
  -2  18   5      109.15       94.13      9.27 o
  -1  18   5       62.95       65.99      4.96 o
   0  18   5      201.39      205.16     11.08 o
   1  18   5      146.18      189.07     14.02 o
   2  18   5      120.69      113.76      9.48 o
  -1  19   5       86.48       67.05      7.57 o
   0  19   5       46.40       45.11      4.49 o
   1  19   5       81.82       73.17      6.11 o
   2  19   5       55.35       62.48      5.87 o
  -1  20   5       65.22       76.20      4.08 o
   0  20   5      116.04      143.37     13.21 o
   1  20   5       61.44       62.10      4.00 o
   0  21   5       44.56       55.90      4.04 o
  -4   0   6       78.12       75.38      7.28 o
  -3   0   6       97.66       93.70      7.34 o
  -2   0   6     1956.04     1978.21     38.83 o
  -1   0   6     1137.37     1134.86     17.80 o
   0   0   6     6680.62     6602.45     58.68 o
   1   0   6       43.27       47.63      3.60 o
   2   0   6     1795.79     1909.88     39.35 o
   3   0   6      480.68      500.12     23.94 o
   4   0   6      262.51      305.44     22.86 o
  -4   1   6      292.99      304.50     22.42 o
  -3   1   6      318.03      287.94     18.07 o
  -2   1   6      682.01      653.06     22.22 o
  -1   1   6     1402.41     1461.73     20.29 o
   0   1   6      290.74      322.74      9.21 o
   1   1   6      575.56      629.42     19.60 o
   2   1   6       65.45       68.74      4.78 o
   3   1   6       30.25       29.11      3.44 o
   4   1   6       38.84       20.24     12.15 o
  -4   2   6      239.99      269.02     20.52 o
  -3   2   6      539.44      522.71     23.64 o
  -2   2   6     1224.09     1329.88     31.73 o
  -1   2   6      497.30      582.62     13.09 o
   0   2   6     2573.88     2741.89     64.20 o
   1   2   6     1530.05     1580.52     31.04 o
   2   2   6     1308.02     1293.77     32.26 o
   3   2   6      339.27      346.32     20.27 o
   4   2   6      101.62       92.66      7.10 o
  -4   3   6      387.99      429.45     25.96 o
  -3   3   6     1462.88     1441.06     39.08 o
  -2   3   6     2459.05     2545.26     44.84 o
  -1   3   6     2573.93     2681.42     28.34 o
   0   3   6     1337.61     1459.11     19.84 o
   1   3   6      491.43      453.76     17.07 o
   2   3   6      279.53      291.63     16.08 o
   3   3   6       47.20       41.58      3.86 o
  -4   4   6      129.50      141.29     11.75 o
  -3   4   6      389.41      374.85     20.39 o
  -2   4   6      404.35      396.19     18.11 o
  -1   4   6     2917.73     3010.53     30.64 o
   0   4   6      202.23      203.02      7.99 o
   1   4   6     1872.19     1891.95     35.25 o
   2   4   6       97.07      102.49      7.39 o
   3   4   6      263.34      296.01     19.13 o
   4   4   6       39.31       33.26     11.76 o
  -4   5   6      150.80      135.04     11.80 o
  -2   5   6      181.75      177.17     12.61 o
  -1   5   6       18.12       21.97      2.95 o
   0   5   6      656.08      689.52     14.53 o
   1   5   6       84.71      100.34      7.34 o
   2   5   6       52.12       49.37      3.31 o
   3   5   6        0.34        3.18      6.60 o
   4   5   6        6.70       18.28      9.23 o
  -4   6   6      103.22      105.27      8.20 o
  -3   6   6      374.69      349.96     20.83 o
  -2   6   6      156.36      143.79      9.96 o
  -1   6   6     1886.00     1916.89     25.46 o
   0   6   6      210.37      217.75      8.73 o
   1   6   6     1893.49     1881.08     37.31 o
   2   6   6       82.89       95.89      8.15 o
   3   6   6      155.20      156.44     12.28 o
   4   6   6       94.80      101.31      8.72 o
  -4   7   6      179.00      192.49     15.75 o
  -3   7   6     1064.06     1024.35     34.84 o
  -2   7   6      513.76      460.57     20.47 o
  -1   7   6     1451.13     1443.18     22.93 o
   0   7   6     1283.11     1403.06     43.48 o
   1   7   6      142.40      130.63      9.38 o
   2   7   6      166.63      148.79     10.53 o
   3   7   6        0.55       -7.98      7.98 o
   4   7   6        5.96        2.92      6.54 o
  -4   8   6       49.88       53.50      5.37 o
  -3   8   6      133.55      146.49     10.81 o
  -2   8   6      278.37      309.59     17.57 o
  -1   8   6      382.57      378.28     12.50 o
   0   8   6      631.03      660.28     20.11 o
   1   8   6      164.53      175.17     13.23 o
   2   8   6      325.75      338.74     19.09 o
   3   8   6       43.90       40.35      4.15 o
   4   8   6       77.52       76.86      6.13 o
  -4   9   6      202.36      197.26     16.65 o
  -3   9   6      556.60      544.26     26.54 o
  -2   9   6      518.73      521.68     23.84 o
  -1   9   6     1187.46     1117.14     21.64 o
   0   9   6      298.17      316.17     17.69 o
   1   9   6      321.27      320.18     16.80 o
   2   9   6       43.11       50.01      4.25 o
   3   9   6       38.27       26.26     10.80 o
   4   9   6        4.61       -4.61     10.32 o
  -4  10   6       65.14       61.36      5.77 o
  -3  10   6       82.54       83.49      7.41 o
  -2  10   6      299.25      297.97     18.93 o
  -1  10   6       18.52       21.77      2.86 o
   0  10   6      570.42      583.54     16.24 o
   1  10   6        6.95        2.53      6.73 o
   2  10   6      475.32      477.78     23.54 o
   3  10   6       52.08       57.26      5.14 o
  -4  11   6        4.44        3.10      9.54 o
  -3  11   6       49.67       46.18      4.57 o
  -2  11   6        0.60       -6.70      6.70 o
  -1  11   6      229.53      247.22     16.50 o
   0  11   6        0.06       -1.89      3.65 o
   1  11   6       73.98       91.25      7.57 o
   2  11   6       10.86       18.98      7.30 o
   3  11   6        3.93        0.00      9.46 o
  -3  12   6       29.71       24.33      8.97 o
  -2  12   6      133.78      132.24      9.56 o
  -1  12   6       12.55       11.30      5.02 o
   0  12   6      170.11      181.24      8.94 o
   1  12   6       32.08       22.14      8.76 o
   2  12   6       34.36       34.66      3.57 o
   3  12   6       32.20       32.26     11.40 o
  -3  13   6      333.28      299.88     21.15 o
  -2  13   6      551.92      592.31     27.86 o
  -1  13   6      280.07      286.17     12.77 o
   0  13   6      825.05      789.99     31.69 o
   1  13   6       31.47       31.35      3.70 o
   2  13   6      125.12      111.08      9.03 o
   3  13   6       14.14        2.82      6.28 o
  -3  14   6       46.57       22.46     10.12 o
  -2  14   6       83.38       70.54      5.19 o
  -1  14   6      405.24      391.87     27.85 o
   0  14   6       36.78       40.60      2.72 o
   1  14   6      153.71      153.07     12.02 o
   2  14   6        0.31        1.25      6.20 o
   3  14   6       64.15       61.10      5.71 o
  -3  15   6       77.97       81.74      6.99 o
  -2  15   6       83.46       88.92      5.79 o
  -1  15   6      126.02      113.86      6.03 o
   0  15   6       39.03       50.78      2.90 o
   1  15   6       90.26       90.31      7.10 o
   2  15   6       11.68        6.54      9.54 o
   3  15   6        9.14        3.08      7.82 o
  -3  16   6       65.22       69.11      6.16 o
  -2  16   6       18.38        4.04      9.60 o
  -1  16   6      161.89      165.21      9.18 o
   0  16   6       28.45       20.25      5.17 o
   1  16   6      227.24      261.23     19.55 o
   2  16   6       62.18       55.05      6.44 o
  -2  17   6       55.53       54.13      4.90 o
  -1  17   6       36.79       41.66      6.64 o
   0  17   6       91.00       89.46      5.24 o
   1  17   6       15.65       11.94      8.92 o
   2  17   6        3.19      -10.87     10.87 o
  -2  18   6       76.93       80.11      6.00 o
  -1  18   6      106.27      117.88      6.10 o
   0  18   6      108.38       99.58      5.91 o
   1  18   6       22.66       16.98     10.38 o
   2  18   6       63.33       60.81      5.77 o
  -2  19   6      155.46      166.17     14.47 o
  -1  19   6       77.64       74.83      4.05 o
   0  19   6      113.88      111.62     17.78 o
   1  19   6       42.92       55.24      5.01 o
  -1  20   6        1.97       -4.61      9.59 o
   0  20   6       76.16       72.26      4.34 o
  -4   1   7      499.74      526.72     28.87 o
  -3   1   7      384.48      391.69     21.15 o
  -2   1   7     1513.79     1511.08     35.18 o
  -1   1   7     2445.69     2511.66     55.24 o
   0   1   7      875.08      973.42     16.96 o
   1   1   7     4175.99     4328.17     55.72 o
   2   1   7       11.89        8.92      6.23 o
   3   1   7      953.85      985.31     34.55 o
   4   1   7       19.82       16.98     10.95 o
  -4   2   7      100.12      103.30      7.12 o
  -3   2   7       60.26       70.30      6.16 o
  -2   2   7        0.87        0.00      5.92 o
  -1   2   7       22.48       28.27      1.76 o
   0   2   7        9.56       10.70      3.50 o
   1   2   7        7.52        5.16      6.39 o
   2   2   7        6.48        5.74      5.74 o
   3   2   7       57.62       59.30      4.38 o
   4   2   7       50.47       54.05      5.32 o
  -4   3   7       81.05       75.31      5.95 o
  -3   3   7      394.04      428.03     22.23 o
  -2   3   7      423.99      449.99     19.82 o
  -1   3   7     1218.49     1200.19     19.90 o
   0   3   7     1076.46     1111.73     18.68 o
   1   3   7      289.91      305.01     15.81 o
   2   3   7      341.75      342.26     18.11 o
   3   3   7       99.21      106.31      8.75 o
   4   3   7      187.10      200.16     16.56 o
  -4   4   7       81.61       84.10      6.24 o
  -3   4   7        0.06       -4.09      6.78 o
  -2   4   7       28.97       18.34      7.77 o
  -1   4   7       98.55      116.26     11.02 o
   0   4   7      322.00      344.15     16.11 o
   1   4   7      377.94      365.78     16.70 o
   2   4   7        9.49       16.17      7.28 o
   3   4   7       94.84       97.40      7.86 o
   4   4   7       20.92       20.84      4.62 o
  -4   5   7        2.12        1.38      8.34 o
  -3   5   7      334.82      320.50     20.09 o
  -2   5   7      168.18      185.18     13.31 o
  -1   5   7      271.30      263.74     25.23 o
   0   5   7     1690.02     1797.97     54.47 o
   1   5   7       21.56       34.38      2.63 o
   2   5   7     2343.52     2343.94     47.93 o
   3   5   7        9.58        8.97      8.40 o
   4   5   7      373.41      333.73     25.99 o
  -4   6   7       39.27       42.23      4.93 o
  -3   6   7        9.24       17.18      6.78 o
  -2   6   7        4.51       -0.86      7.46 o
  -1   6   7        3.22        7.29      1.78 o
   0   6   7        1.68        4.29      3.56 o
   1   6   7      124.12      127.77      9.30 o
   2   6   7       13.26       19.14      3.31 o
   3   6   7        6.40        3.44      6.60 o
   4   6   7       23.82       22.87      4.90 o
  -4   7   7       88.81      108.75      9.21 o
  -3   7   7      251.68      246.07     18.81 o
  -2   7   7      424.20      434.37     20.83 o
  -1   7   7      104.26      112.78      6.03 o
   0   7   7     1020.73     1101.37     30.31 o
   2   7   7      625.96      642.18     25.70 o
   3   7   7        0.81       -2.37      8.00 o
   4   7   7      158.50      185.87     14.21 o
  -4   8   7       47.35       46.09      4.96 o
  -3   8   7       51.82       70.44      6.39 o
  -2   8   7       71.48       73.44      5.69 o
  -1   8   7       56.58       60.20      4.95 o
   0   8   7       26.20       31.59      2.21 o
   1   8   7        6.63       -1.64      6.23 o
   2   8   7       79.97       88.30      7.15 o
   3   8   7        6.25       13.38      7.20 o
   4   8   7       75.96       73.06      6.05 o
  -4   9   7      107.19      113.87      9.73 o
  -3   9   7       15.11       17.73      9.39 o
  -2   9   7      476.93      471.32     23.20 o
  -1   9   7      268.71      303.19     15.63 o
   0   9   7      158.13      153.31     15.25 o
   1   9   7      462.61      485.72     21.82 o
   2   9   7       15.68       16.30      7.35 o
   3   9   7      245.89      237.04     15.56 o
  -4  10   7       11.07       20.13     10.17 o
  -3  10   7        7.27        7.38      7.38 o
  -2  10   7        1.27        7.12      5.08 o
  -1  10   7      144.85      154.50     16.48 o
   0  10   7        0.76        7.65      3.58 o
   1  10   7       52.03       60.95      5.40 o
   2  10   7       37.07       33.44      3.47 o
   3  10   7       25.32       13.04     13.04 o
  -2  11   7       72.96       60.25      6.37 o
  -1  11   7      432.79      418.11     15.08 o
   0  11   7        7.71        8.90      6.88 o
   1  11   7      579.94      618.25     25.81 o
   2  11   7      126.04      126.87      8.93 o
   3  11   7      298.09      299.95     23.47 o
  -3  12   7        3.24       -7.30      7.30 o
  -2  12   7        1.79        5.63      6.07 o
  -1  12   7       37.98       32.83      2.56 o
   0  12   7       56.89       53.21      5.35 o
   1  12   7        0.00       -8.79      8.79 o
   2  12   7       12.86        5.89      7.54 o
   3  12   7        0.02       -4.22      8.79 o
  -3  13   7       88.78       89.20      8.04 o
  -1  13   7      100.51      103.16      5.80 o
   0  13   7        7.97        6.95      5.24 o
   1  13   7      253.43      233.29     18.28 o
   2  13   7       42.75       34.87      4.07 o
   3  13   7      115.61      136.49      9.48 o
  -3  14   7       35.01       30.59     11.01 o
  -2  14   7       32.85       31.92      4.12 o
  -1  14   7       19.77       22.17      3.10 o
   0  14   7       17.23        8.82      5.97 o
   1  14   7       89.94       89.26      6.19 o
   2  14   7       17.63        6.52      9.49 o
   3  14   7       41.71       47.26      4.93 o
  -3  15   7       92.04       94.55      8.01 o
  -2  15   7       34.49       39.28      4.62 o
  -1  15   7      118.76      118.82      6.10 o
   0  15   7      350.21      363.69     15.85 o
   1  15   7       46.25       44.79      4.25 o
   2  15   7      239.62      237.69     15.92 o
  -2  16   7        0.07       -8.97      8.97 o
  -1  16   7       16.39        9.50      6.30 o
   0  16   7       44.72       46.70     10.79 o
   1  16   7        0.01       -3.94      6.80 o
   2  16   7       29.43       36.85      4.88 o
  -2  17   7      103.22      104.12      8.82 o
  -1  17   7        7.13       11.32      5.64 o
   0  17   7      228.83      216.06     11.78 o
   1  17   7        0.33        4.17      7.22 o
   2  17   7      202.96      208.00     16.38 o
  -2  18   7        0.29       -9.36     10.12 o
  -1  18   7       52.68       59.17      4.14 o
   0  18   7        0.46        5.85      5.38 o
   1  18   7       23.80        2.95     11.60 o
  -1  19   7       17.26       24.03      5.65 o
   0  19   7       93.23       98.16      5.22 o
   1  19   7       25.15       26.18      5.14 o
   0  20   7        6.59        3.19      6.97 o
  -4   0   8        0.76        9.62      7.64 o
  -3   0   8     1974.24     2081.32     49.82 o
  -2   0   8       33.58       25.32      2.90 o
  -1   0   8     4572.73     4534.64     41.45 o
   0   0   8      588.50      632.27     14.72 o
   1   0   8     1716.90     1731.56     36.86 o
   2   0   8       45.05       50.61      3.60 o
   3   0   8      286.64      275.32     19.62 o
   4   0   8       19.16       13.38      9.96 o
  -4   1   8        1.68       -4.12      7.90 o
  -3   1   8        0.17        3.15      8.34 o
  -2   1   8      372.01      348.04     18.43 o
  -1   1   8       90.10       93.22      7.78 o
   0   1   8      167.38      168.48     11.41 o
   1   1   8      590.41      555.96     21.33 o
   2   1   8      352.58      325.60     19.18 o
   3   1   8       87.14       80.29      7.02 o
   4   1   8       19.68        0.00     10.30 o
  -4   2   8       12.65        0.00     10.72 o
  -3   2   8      331.50      380.62     22.05 o
  -2   2   8        0.93        0.00      5.42 o
  -1   2   8     1504.84     1538.75     24.04 o
   0   2   8      141.86      154.50      7.30 o
   1   2   8     1064.70     1098.30     29.64 o
   2   2   8      161.88      169.79     11.32 o
   3   2   8      203.23      225.62     17.54 o
   4   2   8       11.13        5.97     10.79 o
  -3   3   8      132.54      126.55      9.87 o
  -2   3   8       87.64       78.26      6.81 o
  -1   3   8     1136.32     1188.39     21.21 o
   0   3   8     1139.29     1196.62     21.55 o
   1   3   8     1306.01     1304.78     31.89 o
   2   3   8      434.42      411.49     21.51 o
   3   3   8      535.30      482.34     26.03 o
   4   3   8       36.76       48.23      5.71 o
  -4   4   8      531.65      545.09     29.92 o
  -3   4   8      113.44      126.35     10.81 o
  -2   4   8     2742.95     2708.39     51.54 o
  -1   4   8       10.40       11.88      3.79 o
   0   4   8     2637.22     2750.31     45.03 o
   1   4   8       37.57       34.80      3.13 o
   2   4   8      885.68      868.26     29.68 o
   3   4   8       26.79       24.54      3.73 o
   4   4   8       88.00       79.95      6.81 o
  -4   5   8        0.05       -1.43      9.18 o
  -3   5   8       74.47       73.75      7.20 o
  -2   5   8        0.45       -2.69      6.73 o
  -1   5   8      302.24      302.54     19.94 o
   0   5   8        7.47        9.58      5.98 o
   1   5   8      161.71      162.30     12.78 o
   2   5   8        0.30        2.87      7.90 o
   3   5   8       26.46       26.39     10.46 o
   4   5   8        0.10       15.43      9.78 o
  -4   6   8      317.53      332.20     23.47 o
  -3   6   8       86.48      122.89      9.45 o
  -2   6   8     1795.34     1733.35     42.26 o
  -1   6   8       55.38       50.57      2.96 o
   0   6   8     2571.83     2621.97     32.94 o
   1   6   8      109.58      103.19      7.57 o
   2   6   8      394.53      405.03     21.52 o
   3   6   8        0.45       -6.13      8.58 o
   4   6   8       72.14       89.68      6.39 o
  -4   7   8       14.45       17.86     10.95 o
  -3   7   8        0.11        0.00      8.08 o
  -2   7   8      400.63      393.23     21.57 o
  -1   7   8       19.04       22.15      5.62 o
   0   7   8     1081.22     1086.11     21.61 o
   1   7   8      264.13      262.36     17.18 o
   2   7   8      571.28      559.54     26.04 o
   3   7   8      131.85      125.85      9.45 o
  -4   8   8       64.39       67.10      6.89 o
  -3   8   8       56.84       61.86      4.51 o
  -2   8   8      111.18      123.24      8.88 o
  -1   8   8      198.13      191.01      9.90 o
   0   8   8      283.79      274.59     11.52 o
   1   8   8      452.54      438.01     21.55 o
   2   8   8      200.01      216.41     14.12 o
   3   8   8      122.79      120.38     10.63 o
  -4   9   8       26.24       43.79      4.67 o
  -3   9   8       65.83       58.89      5.06 o
  -2   9   8      155.88      170.86     13.04 o
  -1   9   8      270.78      241.11     12.14 o
   0   9   8      830.74      849.27     36.97 o
   1   9   8      213.59      253.79     17.42 o
   2   9   8      298.88      261.27     18.77 o
   3   9   8      114.51      110.09      9.06 o
  -3  10   8      448.08      447.58     26.68 o
  -2  10   8      100.78       99.36      8.04 o
  -1  10   8     1144.98     1162.19     24.75 o
   0  10   8       83.40       71.86      6.71 o
   1  10   8      914.61      816.97     30.02 o
   2  10   8        0.30        1.15      5.71 o
   3  10   8      148.32      131.53     11.78 o
  -3  11   8        1.51        9.39      7.46 o
  -2  11   8        6.67       -2.27      7.17 o
  -1  11   8        2.38       -2.50      5.97 o
   0  11   8       24.67       28.50      2.46 o
   1  11   8        6.76       -2.09      7.54 o
   2  11   8       10.61        0.00      7.14 o
   3  11   8       22.67        2.84     11.76 o
  -3  12   8      305.44      285.49     22.21 o
  -2  12   8        0.74        0.00      6.52 o
  -1  12   8      984.28     1007.43     24.40 o
   0  12   8       73.74       88.42     12.25 o
   1  12   8      891.27      924.09     34.45 o
   2  12   8      108.41      114.39     10.21 o
   3  12   8      219.03      213.40     17.46 o
  -3  13   8       40.32       43.90      5.14 o
  -2  13   8       92.04       91.84      8.01 o
  -1  13   8      100.87      111.56      6.34 o
   0  13   8      495.21      502.48     19.91 o
   1  13   8      175.93      188.36     15.18 o
   2  13   8      186.22      177.62     14.66 o
   3  13   8       75.36       76.55      7.31 o
  -3  14   8       28.77       22.77      9.47 o
  -2  14   8      243.07      252.72     19.40 o
  -1  14   8       30.37       33.84      2.79 o
   0  14   8      221.63      234.28     11.48 o
   1  14   8        2.20       -3.70      8.79 o
   2  14   8       79.49       97.91      7.18 o
  -2  15   8      106.83      124.64     10.68 o
  -1  15   8       63.12       57.37      3.36 o
   0  15   8       66.77       63.45      4.63 o
   1  15   8       49.70       64.12      5.82 o
   2  15   8       66.14       74.30      6.44 o
  -2  16   8      321.14      337.82     25.53 o
  -1  16   8       10.00       10.01      3.39 o
   0  16   8      385.89      384.45     17.21 o
   1  16   8        3.01        8.29      7.56 o
   2  16   8      169.59      194.71     15.31 o
  -2  17   8        0.00        1.54      9.39 o
  -1  17   8       41.00       35.40      4.41 o
   0  17   8        0.05       -2.33      5.78 o
   1  17   8       91.63       91.47      8.09 o
   2  17   8        8.28       14.37     10.72 o
  -1  18   8        3.08       -5.52      5.99 o
   0  18   8       94.19       82.03      4.72 o
   1  18   8       15.73        6.18     11.13 o
  -1  19   8       58.65       60.96      5.30 o
   0  19   8       84.87       90.52      4.96 o
  -4   1   9        1.16      -10.43     10.43 o
  -3   1   9      445.78      459.91     24.12 o
  -2   1   9       25.11       27.12      2.95 o
  -1   1   9      143.07      166.49      8.07 o
   0   1   9      198.98      212.24     13.75 o
   1   1   9      131.58      135.54      9.20 o
   2   1   9      103.32       96.03      5.82 o
   3   1   9       85.40       86.57      7.44 o
   4   1   9        2.85        9.41      9.41 o
  -4   2   9      160.82      173.52     14.60 o
  -3   2   9      844.09      792.20     32.96 o
  -2   2   9      288.12      302.01     18.15 o
  -1   2   9     1327.36     1248.89     22.98 o
   0   2   9      197.63      195.13     10.37 o
   1   2   9      237.09      254.55     15.97 o
   2   2   9       18.34       19.53      3.13 o
   3   2   9        0.73        4.72      2.66 o
   4   2   9       10.20        7.87     10.09 o
  -4   3   9       92.78      100.03      8.64 o
  -3   3   9       92.25      101.49      7.78 o
  -2   3   9      477.43      488.61     22.58 o
  -1   3   9      592.09      608.29     16.13 o
   0   3   9      236.72      248.41     20.69 o
   1   3   9      121.90      122.67      9.82 o
   2   3   9       22.23       11.97      9.13 o
   3   3   9       51.71       55.54      5.22 o
  -4   4   9       72.15       68.69      6.60 o
  -3   4   9      429.22      381.40     23.64 o
  -2   4   9      113.95      115.81      9.14 o
  -1   4   9      566.58      558.30     15.63 o
   0   4   9       28.18       30.68      5.58 o
   1   4   9       69.02       59.97      4.98 o
   2   4   9        4.07       15.23      6.81 o
   3   4   9       38.86       22.69     11.14 o
  -4   5   9      283.17      281.98     19.95 o
  -3   5   9        1.97       -8.53      8.53 o
  -2   5   9      277.96      282.63     18.53 o
  -1   5   9      163.71      163.09      7.69 o
   0   5   9      431.40      446.84     14.30 o
   1   5   9      587.95      596.72     24.20 o
   2   5   9      250.84      244.54     18.23 o
   3   5   9       59.08       58.34      6.24 o
  -4   6   9       64.13       69.24      6.44 o
  -3   6   9      107.92      119.20      9.82 o
  -2   6   9       51.32       55.96      4.36 o
  -1   6   9      252.67      256.21     11.48 o
   0   6   9      104.89       91.72      5.08 o
   1   6   9       33.17       35.06      3.39 o
   2   6   9       16.26       15.62      3.29 o
   3   6   9        2.86        7.85      8.47 o
  -4   7   9      152.55      167.37     16.27 o
  -3   7   9       74.76       67.56      5.69 o
  -2   7   9      508.86      554.75     25.57 o
  -1   7   9      251.35      258.07     11.97 o
   0   7   9      292.43      281.44     21.12 o
   1   7   9      168.66      167.57     11.79 o
   2   7   9      340.76      289.79     20.87 o
   3   7   9       34.05       32.13     11.37 o
  -3   8   9      210.26      184.95     14.95 o
  -2   8   9      722.34      819.87     31.02 o
  -1   8   9      407.97      384.57     14.83 o
   0   8   9      182.30      168.82     16.46 o
   1   8   9       59.66       54.85      4.72 o
   2   8   9        3.17        5.68      7.27 o
   3   8   9        1.84       -4.12      9.80 o
  -3   9   9      230.93      234.84     18.48 o
  -2   9   9       92.82       87.57      7.28 o
  -1   9   9      328.65      357.11     14.19 o
   0   9   9      576.01      597.67     18.11 o
   1   9   9      257.73      237.26     18.42 o
   2   9   9      278.70      254.99     19.62 o
   3   9   9       91.57       94.50      8.01 o
  -3  10   9       15.20       20.42      8.50 o
  -2  10   9       35.81       42.12      3.96 o
  -1  10   9        3.03        2.83      4.72 o
   0  10   9       13.32       18.12      2.95 o
   1  10   9        0.79        5.29      8.53 o
   2  10   9        1.63        1.23      6.13 o
   3  10   9        6.99        2.92     10.92 o
  -3  11   9      309.28      277.43     17.76 o
  -2  11   9      122.66      126.72     10.89 o
  -1  11   9      446.84      435.25     16.14 o
   0  11   9       97.93      124.05      7.53 o
   1  11   9      133.47      115.73      9.79 o
   2  11   9       51.95       60.50      4.90 o
   3  11   9      166.48      166.97     13.71 o
  -3  12   9       89.37       91.78      6.32 o
  -2  12   9      166.35      154.02     13.48 o
  -1  12   9      193.83      193.96     11.97 o
   0  12   9       68.66       61.14      4.78 o
   1  12   9       58.00       56.49      4.93 o
   2  12   9       20.68       23.94      9.78 o
   3  12   9        6.05        4.69      8.97 o
  -3  13   9      114.46      110.36      7.20 o
  -2  13   9       68.22       68.04      5.27 o
  -1  13   9      237.71      226.01     25.55 o
   0  13   9      185.63      181.19      9.64 o
   1  13   9      413.10      433.46     24.68 o
   2  13   9       34.74       26.42     10.88 o
  -2  14   9      182.09      195.44     15.47 o
  -1  14   9       34.30       32.88      3.06 o
   0  14   9      146.32      161.98     25.61 o
   1  14   9       17.09       24.62      9.07 o
   2  14   9       28.81       35.47      4.28 o
  -2  15   9      118.30      102.20      7.41 o
  -1  15   9       58.95       61.30      3.50 o
   0  15   9      111.03      105.59      5.78 o
   1  15   9      109.41      110.97      8.95 o
   2  15   9       84.53       81.29      6.26 o
  -2  16   9        0.29        6.15      8.97 o
  -1  16   9       31.03       30.82      3.14 o
   0  16   9        1.50       -6.76      6.76 o
   1  16   9        5.19        0.00      7.87 o
   2  16   9        6.24       -6.39     11.97 o
  -1  17   9       39.73       51.07      3.83 o
   0  17   9      212.79      199.84     11.58 o
   1  17   9       19.02       24.30      9.60 o
  -1  18   9       68.47       63.33      4.14 o
   0  18   9       28.88       31.29      8.49 o
   1  18   9       12.46        6.41     10.12 o
  -4   0  10       24.98       12.15     10.09 o
  -3   0  10       98.62      119.46      8.62 o
  -2   0  10      156.43      157.49     11.58 o
  -1   0  10     1598.57     1512.08     26.84 o
   0   0  10       20.12       16.22      2.54 o
   1   0  10     1463.19     1465.53     38.71 o
   2   0  10      156.24      146.22     11.62 o
   3   0  10      729.41      753.01     34.28 o
  -4   1  10        4.36        7.61      8.19 o
  -3   1  10        0.01        9.65      6.15 o
  -2   1  10      103.22      103.84      8.43 o
  -1   1  10       10.78        9.09      5.12 o
   0   1  10      207.75      202.66      9.98 o
   1   1  10       91.83       98.14      6.92 o
   2   1  10        1.26        7.48      5.97 o
   3   1  10       25.76       21.05     10.01 o
  -4   2  10       23.92       12.23      8.66 o
  -3   2  10      102.53       83.45      6.76 o
  -2   2  10       34.91       24.13      9.55 o
  -1   2  10      171.22      176.71      9.45 o
   0   2  10        2.10        4.65      3.40 o
   1   2  10      582.82      560.55     24.87 o
   2   2  10        6.00        1.07      8.00 o
   3   2  10      171.67      180.13     15.15 o
  -4   3  10        7.16        4.61      9.62 o
  -3   3  10       26.43       26.52      3.39 o
  -2   3  10       17.89        8.14      7.20 o
  -1   3  10      643.87      628.76     38.83 o
   0   3  10       82.26       80.24      4.22 o
   1   3  10      203.69      213.11     15.40 o
   2   3  10       31.30       17.45      9.13 o
  -4   4  10       55.58       54.37      5.71 o
  -3   4  10       95.99       99.39      7.46 o
  -2   4  10       99.97       95.76      7.83 o
  -1   4  10       27.30       27.83      2.29 o
   0   4  10      570.71      603.30     20.31 o
   1   4  10       10.24        6.57      5.71 o
   2   4  10      569.70      589.16     26.79 o
   3   4  10       10.12        9.46      8.21 o
  -4   5  10        1.35       15.77      8.34 o
  -2   5  10       98.86       98.50      8.80 o
  -1   5  10        9.15        9.72      6.11 o
   0   5  10        4.66        5.50      4.95 o
   1   5  10       31.93       30.28      3.21 o
   2   5  10        0.70       14.70      9.26 o
   3   5  10        0.66        0.00      7.51 o
  -3   6  10       61.27       55.02      5.24 o
  -2   6  10      442.25      457.34     24.18 o
  -1   6  10        4.26        9.54      4.41 o
   0   6  10     1058.69     1118.26     29.43 o
   1   6  10       57.28       53.25      4.15 o
   2   6  10      921.15      965.99     36.00 o
   3   6  10       28.43       15.39     10.17 o
  -3   7  10        0.36        7.93      6.47 o
  -2   7  10       27.47       36.70      3.78 o
  -1   7  10       42.04       34.82      2.46 o
   0   7  10      133.67      131.46      7.76 o
   1   7  10       37.00       39.99      3.63 o
   2   7  10      124.21      144.73     11.07 o
   3   7  10        3.81       -2.87      9.05 o
  -3   8  10       75.14       76.98      6.58 o
  -2   8  10      565.52      561.76     27.10 o
  -1   8  10      358.14      350.22     19.33 o
   0   8  10      961.78      914.33     23.03 o
   1   8  10      216.12      202.65     13.41 o
   2   8  10      224.80      224.58     15.50 o
   3   8  10       71.13       61.00      5.84 o
  -3   9  10        0.97        9.93      7.90 o
  -2   9  10       28.98       36.51      3.89 o
  -1   9  10       23.41       34.88      7.65 o
   0   9  10       88.28       90.61      4.65 o
   1   9  10        8.97       20.94      7.72 o
   2   9  10       27.69       24.44      4.02 o
   3   9  10        0.82        3.00      9.99 o
  -3  10  10      150.77      140.26     13.19 o
  -2  10  10      112.04      114.51      9.48 o
  -1  10  10      505.96      474.74     45.95 o
   0  10  10       42.38       35.32      2.70 o
   1  10  10      984.25      988.89     35.68 o
   2  10  10        0.42        2.63      6.70 o
   3  10  10      334.46      338.65     24.17 o
  -3  11  10        0.20       -1.51      8.97 o
  -1  11  10       23.23       28.98      7.14 o
   0  11  10        3.55        8.54      5.87 o
   1  11  10       48.76       49.88      5.14 o
   2  11  10        0.97        0.00      7.48 o
  -3  12  10      177.05      164.75     15.88 o
  -2  12  10       10.28        8.11      8.76 o
  -1  12  10      557.31      589.95     27.24 o
   0  12  10        0.31       -5.75      5.75 o
   1  12  10      616.82      553.18     28.04 o
   2  12  10        3.84       -9.41      9.41 o
  -2  13  10        0.54        0.00      8.47 o
  -1  13  10       57.46       54.33      3.56 o
   0  13  10       20.44       18.48      5.79 o
   1  13  10        4.33        6.60      9.05 o
   2  13  10       36.05       37.14      4.28 o
  -2  14  10       61.76       63.08      5.95 o
  -1  14  10      190.37      180.17     10.06 o
   0  14  10       75.34       91.89      4.98 o
   1  14  10       34.69       26.29     11.82 o
   2  14  10       73.75       82.40      7.28 o
  -2  15  10        0.66        0.00      9.26 o
  -1  15  10        0.62       -1.34      4.46 o
   0  15  10        4.54       -7.19      7.19 o
   0  16  10      308.06      333.06     17.35 o
   1  16  10        0.16       -9.65      9.65 o
  -1  17  10        0.34        5.40      4.67 o
   0  17  10        1.45       12.38      8.76 o
  -3   1  11      667.22      694.52     31.24 o
  -2   1  11      292.91      279.71     20.02 o
  -1   1  11     1499.90     1519.59     28.21 o
   0   1  11      152.18      144.59      7.59 o
   1   1  11     1166.26     1142.68     36.31 o
   2   1  11        0.56        4.69      6.83 o
   3   1  11      201.29      165.08     13.19 o
  -3   2  11       15.88       22.53      8.47 o
  -2   2  11        0.26        4.41      7.46 o
  -1   2  11       56.26       68.09      3.33 o
   0   2  11      404.05      379.83     14.48 o
   1   2  11        2.51       -3.02      6.78 o
   2   2  11      127.00      138.63     11.78 o
   3   2  11       17.75       15.65      9.75 o
  -3   3  11       46.39       49.14      4.80 o
  -2   3  11      415.44      463.19     24.67 o
  -1   3  11      123.99      125.97      8.10 o
   0   3  11      602.76      576.83     24.65 o
   1   3  11       72.63       78.11      6.13 o
   2   3  11      251.31      235.95     15.41 o
   3   3  11       76.32       79.90      7.33 o
  -3   4  11       24.73       10.85     11.66 o
  -2   4  11       12.41       12.44      3.10 o
  -1   4  11        3.45       -2.28      8.94 o
   0   4  11       39.45       37.37      2.74 o
   1   4  11        6.10       15.62      6.49 o
   2   4  11      138.96      132.73      9.32 o
   3   4  11        3.03       10.14      6.31 o
  -3   5  11       86.48       90.42      7.62 o
  -2   5  11     1954.29     1957.02     51.19 o
  -1   5  11       45.75       54.91      3.59 o
   0   5  11     2563.90     2482.72     38.87 o
   1   5  11       13.52       16.30      2.89 o
   2   5  11      676.08      624.12     29.27 o
   3   5  11        0.46       -1.46      8.71 o
  -3   6  11        0.05        8.42      7.69 o
  -2   6  11       53.05       31.88     10.62 o
  -1   6  11       44.75       42.93      2.64 o
   0   6  11        9.21       11.39      6.35 o
   1   6  11       25.18       16.35      8.66 o
   2   6  11        8.41       11.32      9.00 o
   3   6  11       22.19       17.97     10.38 o
  -3   7  11        2.49        8.60      6.07 o
  -2   7  11      639.71      583.36     27.50 o
  -1   7  11       36.62       42.69      2.93 o
   0   7  11      562.11      571.98     18.52 o
   1   7  11       17.29       15.72      7.46 o
   2   7  11      252.92      275.50     19.40 o
   3   7  11       19.56       19.84     10.69 o
  -3   8  11        0.13       10.30      7.35 o
  -1   8  11       22.39       19.53      3.24 o
   0   8  11       12.66        9.12      8.42 o
   1   8  11      140.62      130.72     10.21 o
   2   8  11       10.71       15.91      7.27 o
   3   8  11       34.49       14.06     11.79 o
  -3   9  11      253.16      289.19     22.82 o
  -2   9  11        1.67       19.35      6.70 o
  -1   9  11      813.48      823.58     23.43 o
   0   9  11        6.81       -0.71      5.53 o
   1   9  11      430.92      399.85     24.42 o
   2   9  11        1.69        6.83      7.35 o
  -3  10  11        7.01       -4.67     11.73 o
  -2  10  11        0.88        1.33      9.36 o
  -1  10  11       74.04       81.12      3.98 o
   0  10  11       14.89       17.65      4.17 o
   1  10  11       20.85       28.71     10.07 o
   2  10  11        0.26        4.25      7.35 o
  -3  11  11      568.63      663.55     36.35 o
  -2  11  11       49.10       24.96     10.75 o
  -1  11  11      950.46      953.91     25.61 o
   0  11  11       50.20       54.45      3.33 o
   1  11  11      547.56      500.94     27.53 o
   2  11  11        1.24       -1.46      8.66 o
  -2  12  11        0.02        4.33      5.58 o
  -1  12  11        3.88        4.56     10.47 o
   0  12  11        4.44        3.31      5.69 o
   1  12  11        1.75        1.36     10.59 o
   2  12  11       56.32       52.46      5.53 o
  -2  13  11       28.91       22.53     10.72 o
  -1  13  11      207.20      193.46     10.14 o
   0  13  11      101.28      107.90      6.03 o
   1  13  11      123.56      119.53      9.35 o
   2  13  11       67.45       71.44      6.03 o
  -2  14  11        4.59       18.80      7.67 o
  -1  14  11       18.38       17.42      4.16 o
   0  14  11        5.56        8.00      7.09 o
   1  14  11       27.11       22.19     11.76 o
  -1  15  11       16.73       21.27      3.46 o
   0  15  11      335.20      381.77     18.15 o
   1  15  11       10.52       10.85      8.63 o
  -1  16  11        0.06        5.46      5.84 o
   0  16  11        0.02       -5.80      7.15 o
  -3   0  12      541.23      543.60     30.32 o
  -2   0  12       74.64       60.95      5.30 o
  -1   0  12      335.31      276.43     13.72 o
   0   0  12       57.14       52.50     11.35 o
   1   0  12       48.85       44.45      4.30 o
   2   0  12      151.01      165.78     13.95 o
   3   0  12      105.96      112.50     10.08 o
  -3   1  12       14.76        1.41     11.60 o
  -2   1  12       40.41       34.71      3.94 o
  -1   1  12       69.54       75.99      4.59 o
   0   1  12       20.88       18.06      3.08 o
   1   1  12       23.24       17.45      3.62 o
   2   1  12       14.54       17.94      9.07 o
   3   1  12       13.53       12.18     10.09 o
  -3   2  12      220.11      213.18     15.52 o
  -2   2  12      165.83      150.15     11.68 o
  -1   2  12      622.28      616.79     19.42 o
   0   2  12      742.21      777.86     21.53 o
   1   2  12      473.53      438.48     24.21 o
   2   2  12      196.88      207.58     14.63 o
   3   2  12       83.62       84.23      6.29 o
  -3   3  12       12.62       10.98      3.99 o
  -2   3  12      137.25      155.92     13.19 o
  -1   3  12       64.00       60.08      6.16 o
   0   3  12       10.86       16.17      4.92 o
   1   3  12       21.57       20.39      9.21 o
   2   3  12       31.51       27.33      9.83 o
   3   3  12       45.80       50.13      5.16 o
  -3   4  12        7.43       -1.46      9.31 o
  -2   4  12      318.78      341.67     23.08 o
  -1   4  12       30.46       33.66      3.96 o
   0   4  12      113.10      121.47      7.35 o
   1   4  12      240.74      226.88     14.49 o
   2   4  12      133.60      128.49      9.32 o
   3   4  12       82.90       96.55      8.82 o
  -3   5  12        2.16       -2.95      8.60 o
  -2   5  12        6.70       -3.75      8.97 o
  -1   5  12       81.69       80.44      5.69 o
   0   5  12       11.78       13.93      5.66 o
   1   5  12       58.69       50.85      4.20 o
   2   5  12        3.37        0.00      8.03 o
   3   5  12       11.37       20.49     11.68 o
  -3   6  12        0.33       -1.51      7.20 o
  -2   6  12      361.54      383.73     23.54 o
  -1   6  12      178.05      176.11      9.41 o
   0   6  12      316.95      307.65     14.85 o
   1   6  12      150.27      149.01     13.16 o
   2   6  12       81.75       74.34      6.18 o
  -3   7  12      106.95      107.78      8.85 o
  -2   7  12       10.64       -5.27      8.11 o
  -1   7  12      188.28      175.89      9.33 o
   0   7  12       12.48        5.97      7.64 o
   1   7  12       60.84       57.50      5.90 o
   2   7  12       47.73       29.37     13.04 o
  -3   8  12       69.50       77.65      7.12 o
  -2   8  12       62.32       58.94      5.06 o
  -1   8  12      132.29      142.67      8.80 o
   0   8  12      100.73       84.55      4.40 o
   1   8  12       44.30       48.20      4.62 o
   2   8  12       64.74       31.57     12.99 o
  -2   9  12        1.58       -2.79      8.11 o
  -1   9  12        3.74       -4.94      6.29 o
   0   9  12        0.02       -0.90      4.95 o
   1   9  12       37.83       39.28      4.62 o
   2   9  12       35.48       43.97      5.11 o
  -1  10  12      186.48      165.03      9.37 o
   0  10  12       69.69       62.71      8.73 o
   1  10  12       61.78       77.44      5.40 o
   2  10  12       34.68       34.97     11.68 o
  -2  11  12       16.61       17.03      3.83 o
  -1  11  12       38.23       40.02      6.73 o
   0  11  12       19.47       17.61      6.05 o
   1  11  12       36.19       22.51     12.26 o
   2  11  12        1.08       -3.13      9.93 o
  -2  12  12       16.85       21.59      8.74 o
  -1  12  12      114.62      104.16      6.29 o
   0  12  12       44.35       43.37      3.42 o
   1  12  12       67.52       59.54      5.66 o
  -2  13  12       20.39        3.21     11.32 o
  -1  13  12       11.05        1.46      9.60 o
   0  13  12        1.43       -2.35      6.62 o
   1  13  12        0.14       -9.12      9.85 o
  -1  14  12       15.00       17.03      9.91 o
   0  14  12       17.40       23.64      6.91 o
   0  15  12       20.38        8.05      8.51 o
  -3   1  13      129.74      129.73      9.76 o
  -2   1  13      167.17      172.97     11.91 o
  -1   1  13      495.33      519.28     31.98 o
   0   1  13      201.25      197.80     10.14 o
   1   1  13      839.44      790.60     33.50 o
  -3   2  13       30.11       31.48      4.51 o
  -2   2  13      100.68      107.52      8.80 o
  -1   2  13      432.61      435.28     17.68 o
   0   2  13      235.38      234.45     18.48 o
   1   2  13      247.56      265.71     21.00 o
   2   2  13      168.06      169.07     14.18 o
  -3   3  13      148.01      160.75     13.08 o
  -2   3  13      197.48      201.30     14.71 o
  -1   3  13      290.35      269.80     13.93 o
   0   3  13      126.24      109.79      6.71 o
   1   3  13       43.73       36.49      4.36 o
   2   3  13       77.62       71.50      5.77 o
  -3   4  13       55.03       54.63      7.17 o
  -2   4  13       85.90       77.69      6.86 o
  -1   4  13      198.18      171.10      8.56 o
   0   4  13      142.48      151.52      8.60 o
   1   4  13      159.76      176.07     14.31 o
   2   4  13       42.20       48.05      5.14 o
  -3   5  13       85.87       89.55      6.58 o
  -2   5  13      144.94      148.85     10.50 o
  -1   5  13       57.48       53.50      3.50 o
   0   5  13      375.57      366.15     16.88 o
   1   5  13        1.60        7.74      6.31 o
   2   5  13      283.79      289.35     19.90 o
  -2   6  13       35.77       29.26     11.06 o
  -1   6  13       34.77       38.67      5.13 o
   0   6  13        0.21        9.93      5.03 o
   1   6  13      120.50      110.69      8.95 o
   2   6  13        7.15       14.84      9.39 o
  -2   7  13      165.55      143.55     10.11 o
  -1   7  13       18.84       14.15      6.79 o
   0   7  13      265.99      250.91     13.00 o
   1   7  13        3.66        6.73      5.55 o
   2   7  13      191.33      185.82     13.38 o
  -2   8  13       52.10       37.98     13.54 o
  -1   8  13      233.19      235.13     11.98 o
   0   8  13      276.77      306.08     29.04 o
   1   8  13      164.55      168.41     12.41 o
   2   8  13       65.40       68.22      5.92 o
  -2   9  13       73.13       73.27      5.74 o
  -1   9  13       49.82       52.19     11.07 o
   0   9  13       76.26       69.78      4.92 o
   1   9  13      161.13      160.78     14.21 o
   2   9  13       11.96       12.72     12.52 o
  -2  10  13       49.66       54.83      5.14 o
  -1  10  13       41.56       28.61     11.79 o
   0  10  13       17.77       30.25     10.87 o
   1  10  13       25.05       27.93     10.30 o
  -2  11  13        5.59       15.96     10.09 o
  -1  11  13      128.11      148.66      8.42 o
   0  11  13        9.08       -2.97      8.71 o
   1  11  13      124.56      112.61      9.37 o
  -1  12  13       24.72        9.20      9.20 o
   0  12  13       34.93       41.67      3.19 o
   1  12  13       68.19       62.74      5.90 o
  -1  13  13       52.41       48.47      6.96 o
   0  13  13        0.21       -4.92      5.50 o
  -2   0  14        5.26       -7.12      7.12 o
  -1   0  14      859.92      816.32     30.09 o
   0   0  14       60.40       58.25      3.52 o
   1   0  14      288.27      296.09     22.39 o
   2   0  14        2.84       -3.05      7.14 o
  -2   1  14       40.12       21.41     12.36 o
  -1   1  14        4.00        7.95      6.08 o
   0   1  14        0.33       -3.83      5.70 o
   1   1  14       38.40       37.74      5.03 o
   2   1  14       27.44       22.87     10.90 o
  -2   2  14       42.16       41.21      4.75 o
  -1   2  14      371.06      378.89     27.46 o
   0   2  14       44.17       48.35      7.38 o
   1   2  14      223.44      251.50     16.86 o
   2   2  14       53.46       52.38      5.09 o
  -2   3  14      126.41      128.72      7.94 o
  -1   3  14       16.77       17.37      6.83 o
   0   3  14       58.82       56.03      3.61 o
   1   3  14       18.51       15.12     11.08 o
   2   3  14        5.95       21.61     10.25 o
  -2   4  14      338.12      342.04     24.07 o
  -1   4  14        5.10        8.52      6.14 o
   0   4  14      637.47      578.92     21.46 o
   1   4  14       11.62        1.38      9.75 o
   2   4  14      179.26      179.18     15.46 o
  -2   5  14       12.89       26.73     10.90 o
  -1   5  14        5.02        7.79      5.80 o
   0   5  14        0.01        8.08      9.33 o
   1   5  14        0.24        4.25      6.49 o
   2   5  14        8.17        9.49      8.66 o
  -2   6  14      523.60      594.18     32.71 o
  -1   6  14        4.11        0.00      6.07 o
   0   6  14      485.82      472.22     20.15 o
   1   6  14        0.24        0.00      7.07 o
  -2   7  14       23.39       23.13     11.00 o
  -1   7  14       74.50       67.67      3.94 o
   0   7  14        0.92       10.62      5.86 o
   1   7  14       25.64       29.16      4.15 o
  -2   8  14       41.09       39.59      5.48 o
  -1   8  14       77.14       62.08      6.89 o
   0   8  14       15.07        6.91      7.37 o
   1   8  14       45.71       44.42      5.43 o
  -1   9  14       12.86       15.15      9.73 o
   0   9  14        0.71       -3.08      5.95 o
   1   9  14        0.77        3.10      8.76 o
  -1  10  14      295.08      294.69     15.16 o
   0  10  14       19.65       17.19      6.99 o
   1  10  14      202.56      185.13     12.44 o
  -1  11  14        3.59        2.15      7.23 o
   0  11  14        0.88        8.04      5.75 o
  -2   1  15       25.76       20.21      9.47 o
  -1   1  15       59.89       52.84      3.86 o
   0   1  15      170.84      163.16      9.22 o
   1   1  15        6.92       11.92      9.88 o
  -2   2  15        2.69        6.23     11.26 o
  -1   2  15        0.79        4.35      7.53 o
   0   2  15        7.85        3.40      6.21 o
   1   2  15        0.94       -1.49      7.17 o
  -2   3  15      132.96      166.95     12.85 o
  -1   3  15       57.68       62.94      7.50 o
   0   3  15       42.37       53.32      3.69 o
   1   3  15       46.67       10.56     12.34 o
  -2   4  15        4.72      -11.13     11.58 o
  -1   4  15        5.21        8.76      6.09 o
   0   4  15       44.20       36.89      4.58 o
   1   4  15        7.00       18.30      8.34 o
  -1   5  15       99.44      107.50      6.42 o
   0   5  15       20.58       20.35      3.57 o
   1   5  15      108.73      108.32      7.07 o
  -1   6  15        0.03        2.48      6.08 o
   0   6  15       13.63        7.09      6.48 o
   1   6  15        0.29        4.72      9.83 o
  -1   7  15       41.26       45.86     13.58 o
   0   7  15       12.92        4.62     12.20 o
   1   7  15      134.06      136.73     11.38 o
  -1   8  15        1.22       -4.18      6.58 o
   0   8  15        2.91        3.90      3.86 o
  -1   0  16        3.59        3.23      8.24 o
   0   0  16       30.61       27.99      9.70 o
  -1   1  16       28.64       29.29     10.67 o
   0   1  16       50.68       57.94      3.87 o
  -1   2  16       18.34        9.82      6.31 o
   0   2  16       37.91       37.25      3.78 o
  -1   3  16      130.03      126.28      6.57 o
   0   3  16      189.51      202.47     15.58 o
   0   4  16       29.13       23.63      8.28 o
 
